# Supplementary material for: Microinverter Thermal Performance in the Real-World: Measurements and Modeling
Source: PLoS One. 2015 Jul 6;10(7):e0131279. doi: 10.1371/journal.pone.0131279 (PMC4493157; doi:10.1371/journal.pone.0131279)
Supplement: S1 Data — The comma-separated values (CSV) file contains full datasets used for this study. (CSV) [file pone.0131279.s001.csv]

	Irradiance	Ambient.T	Module.T	Micro.T	Power	Time.Period	date	PV.Brand	day	hour	min	windspeed
1	13.18	20.5	19.78333333	19.97666667	0.666666667	Morning	8/1/2013 5:32	S.t14	8/1/2013	5	32	1.45
2	13.18	20.5	19.58666667	19.96666667	1	Morning	8/1/2013 5:32	R.t14	8/1/2013	5	32	1.45
3	13.18	20.5	19.89333333	20.09	1	Morning	8/1/2013 5:32	K.t6	8/1/2013	5	32	1.45
4	13.18	20.5	19.65666667	20.05	1	Morning	8/1/2013 5:32	P.t12	8/1/2013	5	32	1.45
5	13.18	20.5	19.68333333	20.07666667	2	Morning	8/1/2013 5:32	L.t6	8/1/2013	5	32	1.45
6	13.18	20.5	19.64	19.97666667	0	Morning	8/1/2013 5:32	Q.t12	8/1/2013	5	32	1.45
7	13.18	20.5	19.76333333	20.05	1	Morning	8/1/2013 5:32	T.t14	8/1/2013	5	32	1.45
8	13.18	20.5	19.94666667	20.165	1	Morning	8/1/2013 5:32	O.t12	8/1/2013	5	32	1.45
9	40.07	20.6	20.00666667	20.14666667	2.333333333	Morning	8/1/2013 5:37	S.t14	8/1/2013	5	37	2.17
10	40.07	20.6	19.82	20.14	3	Morning	8/1/2013 5:37	R.t14	8/1/2013	5	37	2.17
11	40.07	20.6	20.08666667	20.23	1.666666667	Morning	8/1/2013 5:37	K.t6	8/1/2013	5	37	2.17
12	40.07	20.6	19.88333333	20.23	2.333333333	Morning	8/1/2013 5:37	P.t12	8/1/2013	5	37	2.17
13	40.07	20.6	19.81333333	20.23	3.666666667	Morning	8/1/2013 5:37	L.t6	8/1/2013	5	37	2.17
14	40.07	20.6	19.835	20.16666667	0.333333333	Morning	8/1/2013 5:37	Q.t12	8/1/2013	5	37	2.17
15	40.07	20.6	19.99666667	20.21	2	Morning	8/1/2013 5:37	T.t14	8/1/2013	5	37	2.17
16	40.07	20.6	20.17333333	20.3	2	Morning	8/1/2013 5:37	O.t12	8/1/2013	5	37	2.17
17	15.32	20.6	20.11333333	20.21	1.333333333	Morning	8/1/2013 5:47	S.t14	8/1/2013	5	47	1.51
18	15.32	20.6	19.93666667	20.22333333	1	Morning	8/1/2013 5:47	R.t14	8/1/2013	5	47	1.51
19	15.32	20.6	20.15666667	20.325	1	Morning	8/1/2013 5:47	K.t6	8/1/2013	5	47	1.51
20	15.32	20.6	20.04333333	20.36	1	Morning	8/1/2013 5:47	P.t12	8/1/2013	5	47	1.51
21	15.32	20.6	19.96	20.33	1.666666667	Morning	8/1/2013 5:47	L.t6	8/1/2013	5	47	1.51
22	15.32	20.6	20.065	20.29333333	0	Morning	8/1/2013 5:47	Q.t12	8/1/2013	5	47	1.51
23	15.32	20.6	20.11333333	20.29333333	1	Morning	8/1/2013 5:47	T.t14	8/1/2013	5	47	1.51
24	15.32	20.6	20.3	20.425	1	Morning	8/1/2013 5:47	O.t12	8/1/2013	5	47	1.51
25	21.44	20.6	20.18	20.31333333	1.333333333	Morning	8/1/2013 5:52	S.t14	8/1/2013	5	52	1.74
26	21.44	20.6	20	20.33666667	1.666666667	Morning	8/1/2013 5:52	R.t14	8/1/2013	5	52	1.74
27	21.44	20.6	20.26666667	20.425	1	Morning	8/1/2013 5:52	K.t6	8/1/2013	5	52	1.74
28	21.44	20.6	20.11333333	20.46	1.333333333	Morning	8/1/2013 5:52	P.t12	8/1/2013	5	52	1.74
29	21.44	20.6	20.04666667	20.43666667	2.333333333	Morning	8/1/2013 5:52	L.t6	8/1/2013	5	52	1.74
30	21.44	20.6	20.125	20.40333333	0	Morning	8/1/2013 5:52	Q.t12	8/1/2013	5	52	1.74
31	21.44	20.6	20.16666667	20.4	1	Morning	8/1/2013 5:52	T.t14	8/1/2013	5	52	1.74
32	21.44	20.6	20.34	20.505	1	Morning	8/1/2013 5:52	O.t12	8/1/2013	5	52	1.74
33	30.01	20.6	20.27666667	20.41	1.666666667	Morning	8/1/2013 5:57	S.t14	8/1/2013	5	57	2.63
34	30.01	20.6	20.11	20.46	1.666666667	Morning	8/1/2013 5:57	R.t14	8/1/2013	5	57	2.63
35	30.01	20.6	20.36666667	20.515	1	Morning	8/1/2013 5:57	K.t6	8/1/2013	5	57	2.63
36	30.01	20.6	20.17666667	20.55	1.333333333	Morning	8/1/2013 5:57	P.t12	8/1/2013	5	57	2.63
37	30.01	20.6	20.12666667	20.53	2	Morning	8/1/2013 5:57	L.t6	8/1/2013	5	57	2.63
38	30.01	20.6	20.195	20.49666667	0	Morning	8/1/2013 5:57	Q.t12	8/1/2013	5	57	2.63
39	30.01	20.6	20.25	20.51	1	Morning	8/1/2013 5:57	T.t14	8/1/2013	5	57	2.63
40	30.01	20.6	20.4	20.575	1	Morning	8/1/2013 5:57	O.t12	8/1/2013	5	57	2.63
41	12.26	20.6	20.24333333	20.38	1	Morning	8/1/2013 6:02	S.t14	8/1/2013	6	2	3.37
42	12.26	20.6	20.07666667	20.42666667	1	Morning	8/1/2013 6:02	R.t14	8/1/2013	6	2	3.37
43	12.26	20.6	20.28666667	20.485	1	Morning	8/1/2013 6:02	K.t6	8/1/2013	6	2	3.37
44	12.26	20.6	20.18666667	20.54	1	Morning	8/1/2013 6:02	P.t12	8/1/2013	6	2	3.37
45	12.26	20.6	20.11	20.49333333	1.666666667	Morning	8/1/2013 6:02	L.t6	8/1/2013	6	2	3.37
46	12.26	20.6	20.185	20.48666667	0	Morning	8/1/2013 6:02	Q.t12	8/1/2013	6	2	3.37
47	12.26	20.6	20.22666667	20.47666667	1	Morning	8/1/2013 6:02	T.t14	8/1/2013	6	2	3.37
48	12.26	20.6	20.38666667	20.58	1	Morning	8/1/2013 6:02	O.t12	8/1/2013	6	2	3.37
49	34.99	20.6	20.33	20.46	2.666666667	Morning	8/1/2013 6:07	S.t14	8/1/2013	6	7	2.01
50	34.99	20.6	20.15666667	20.52	2.666666667	Morning	8/1/2013 6:07	R.t14	8/1/2013	6	7	2.01
51	34.99	20.6	20.39666667	20.59	2	Morning	8/1/2013 6:07	K.t6	8/1/2013	6	7	2.01
52	34.99	20.6	20.28	20.635	2	Morning	8/1/2013 6:07	P.t12	8/1/2013	6	7	2.01
53	34.99	20.6	20.19	20.59	3.666666667	Morning	8/1/2013 6:07	L.t6	8/1/2013	6	7	2.01
54	34.99	20.6	20.28	20.59	0.666666667	Morning	8/1/2013 6:07	Q.t12	8/1/2013	6	7	2.01
55	34.99	20.6	20.30333333	20.55333333	2	Morning	8/1/2013 6:07	T.t14	8/1/2013	6	7	2.01
56	34.99	20.6	20.45666667	20.65	2	Morning	8/1/2013 6:07	O.t12	8/1/2013	6	7	2.01
57	33.84	20.6	20.41	20.51666667	4	Morning	8/1/2013 6:12	S.t14	8/1/2013	6	12	2.44
58	33.84	20.6	20.25	20.58333333	4	Morning	8/1/2013 6:12	R.t14	8/1/2013	6	12	2.44
59	33.84	20.6	20.45	20.63	3	Morning	8/1/2013 6:12	K.t6	8/1/2013	6	12	2.44
60	33.84	20.6	20.37666667	20.695	3.333333333	Morning	8/1/2013 6:12	P.t12	8/1/2013	6	12	2.44
61	33.84	20.6	20.26	20.63666667	4.333333333	Morning	8/1/2013 6:12	L.t6	8/1/2013	6	12	2.44
62	33.84	20.6	20.365	20.63666667	2	Morning	8/1/2013 6:12	Q.t12	8/1/2013	6	12	2.44
63	33.84	20.6	20.4	20.61	3	Morning	8/1/2013 6:12	T.t14	8/1/2013	6	12	2.44
64	33.84	20.6	20.54	20.695	3	Morning	8/1/2013 6:12	O.t12	8/1/2013	6	12	2.44
65	51.93	20.7	20.71	20.7	6	Morning	8/1/2013 6:22	S.t14	8/1/2013	6	22	2.44
66	51.93	20.7	20.56333333	20.79666667	6	Morning	8/1/2013 6:22	R.t14	8/1/2013	6	22	2.44
67	51.93	20.7	20.71	20.84	5	Morning	8/1/2013 6:22	K.t6	8/1/2013	6	22	2.44
68	51.93	20.7	20.72	20.925	5.333333333	Morning	8/1/2013 6:22	P.t12	8/1/2013	6	22	2.44
69	51.93	20.7	20.6	20.84	7.333333333	Morning	8/1/2013 6:22	L.t6	8/1/2013	6	22	2.44
70	51.93	20.7	20.685	20.86333333	3.333333333	Morning	8/1/2013 6:22	Q.t12	8/1/2013	6	22	2.44
71	51.93	20.7	20.71333333	20.81	5.333333333	Morning	8/1/2013 6:22	T.t14	8/1/2013	6	22	2.44
72	51.93	20.7	20.87333333	20.895	5.666666667	Morning	8/1/2013 6:22	O.t12	8/1/2013	6	22	2.44
73	57.25	20.7	20.89333333	20.80333333	6	Morning	8/1/2013 6:27	S.t14	8/1/2013	6	27	1.96
74	57.25	20.7	20.76	20.90666667	6	Morning	8/1/2013 6:27	R.t14	8/1/2013	6	27	1.96
75	57.25	20.7	20.76333333	20.89	5.333333333	Morning	8/1/2013 6:27	K.t6	8/1/2013	6	27	1.96
76	57.25	20.7	20.90666667	21.01	5.333333333	Morning	8/1/2013 6:27	P.t12	8/1/2013	6	27	1.96
77	57.25	20.7	20.77333333	20.88666667	6.666666667	Morning	8/1/2013 6:27	L.t6	8/1/2013	6	27	1.96
78	57.25	20.7	20.83	20.92	3.333333333	Morning	8/1/2013 6:27	Q.t12	8/1/2013	6	27	1.96
79	57.25	20.7	20.91	20.9	6	Morning	8/1/2013 6:27	T.t14	8/1/2013	6	27	1.96
80	57.25	20.7	21.02333333	20.96	5.666666667	Morning	8/1/2013 6:27	O.t12	8/1/2013	6	27	1.96
81	31.93	20.7	20.98666667	20.82333333	4	Other	8/1/2013 6:32	S.t14	8/1/2013	6	32	1.24
82	31.93	20.7	20.84666667	20.92	4	Other	8/1/2013 6:32	R.t14	8/1/2013	6	32	1.24
83	31.93	20.7	20.76333333	20.91	3	Other	8/1/2013 6:32	K.t6	8/1/2013	6	32	1.24
84	31.93	20.7	20.99333333	21.01	3.333333333	Other	8/1/2013 6:32	P.t12	8/1/2013	6	32	1.24
85	31.93	20.7	20.91333333	20.89	4	Other	8/1/2013 6:32	L.t6	8/1/2013	6	32	1.24
86	31.93	20.7	20.88	20.92	2	Other	8/1/2013 6:32	Q.t12	8/1/2013	6	32	1.24
87	31.93	20.7	21.01333333	20.93	3.666666667	Other	8/1/2013 6:32	T.t14	8/1/2013	6	32	1.24
88	31.93	20.7	21.08333333	20.98	3.666666667	Other	8/1/2013 6:32	O.t12	8/1/2013	6	32	1.24
89	38.36	20.7	20.90333333	20.82666667	5	Other	8/1/2013 6:37	S.t14	8/1/2013	6	37	2.217
90	38.36	20.7	20.74	20.93333333	5	Other	8/1/2013 6:37	R.t14	8/1/2013	6	37	2.217
91	38.36	20.7	20.8	20.96	4	Other	8/1/2013 6:37	K.t6	8/1/2013	6	37	2.217
92	38.36	20.7	20.94	21.05	4.333333333	Other	8/1/2013 6:37	P.t12	8/1/2013	6	37	2.217
93	38.36	20.7	20.88333333	20.95	5.666666667	Other	8/1/2013 6:37	L.t6	8/1/2013	6	37	2.217
94	38.36	20.7	20.915	20.97666667	3	Other	8/1/2013 6:37	Q.t12	8/1/2013	6	37	2.217
95	38.36	20.7	20.88666667	20.94333333	4.666666667	Other	8/1/2013 6:37	T.t14	8/1/2013	6	37	2.217
96	38.36	20.7	21.01333333	21.02	4.333333333	Other	8/1/2013 6:37	O.t12	8/1/2013	6	37	2.217
97	102.9	20.7	21.76333333	21.25	15	Other	8/1/2013 6:52	S.t14	8/1/2013	6	52	1.95
98	102.9	20.7	21.70333333	21.38666667	15.33333333	Other	8/1/2013 6:52	R.t14	8/1/2013	6	52	1.95
99	102.9	20.7	21.39	21.35	14	Other	8/1/2013 6:52	K.t6	8/1/2013	6	52	1.95
100	102.9	20.7	21.97333333	21.525	13.33333333	Other	8/1/2013 6:52	P.t12	8/1/2013	6	52	1.95
101	102.9	20.7	21.78666667	21.31666667	15.33333333	Other	8/1/2013 6:52	L.t6	8/1/2013	6	52	1.95
102	102.9	20.7	22.055	21.4	10.33333333	Other	8/1/2013 6:52	Q.t12	8/1/2013	6	52	1.95
103	102.9	20.7	21.84	21.36	15	Other	8/1/2013 6:52	T.t14	8/1/2013	6	52	1.95
104	102.9	20.7	21.96	21.405	14.33333333	Other	8/1/2013 6:52	O.t12	8/1/2013	6	52	1.95
105	111.8	20.8	22.03666667	21.33	16.33333333	Other	8/1/2013 6:57	S.t14	8/1/2013	6	57	1.94
106	111.8	20.8	21.97333333	21.52	17	Other	8/1/2013 6:57	R.t14	8/1/2013	6	57	1.94
107	111.8	20.8	21.41666667	21.44	15.33333333	Other	8/1/2013 6:57	K.t6	8/1/2013	6	57	1.94
108	111.8	20.8	22.32	21.665	14.33333333	Other	8/1/2013 6:57	P.t12	8/1/2013	6	57	1.94
109	111.8	20.8	22	21.36333333	16.33333333	Other	8/1/2013 6:57	L.t6	8/1/2013	6	57	1.94
110	111.8	20.8	22.375	21.51	12	Other	8/1/2013 6:57	Q.t12	8/1/2013	6	57	1.94
111	111.8	20.8	22.10333333	21.45	16.33333333	Other	8/1/2013 6:57	T.t14	8/1/2013	6	57	1.94
112	111.8	20.8	22.24	21.54	15.66666667	Other	8/1/2013 6:57	O.t12	8/1/2013	6	57	1.94
113	106.5	20.8	22.54666667	21.69666667	15	Other	8/1/2013 7:07	S.t14	8/1/2013	7	7	1.28
114	106.5	20.8	22.44	21.84666667	15	Other	8/1/2013 7:07	R.t14	8/1/2013	7	7	1.28
115	106.5	20.8	21.84666667	21.78	13.66666667	Other	8/1/2013 7:07	K.t6	8/1/2013	7	7	1.28
116	106.5	20.8	22.67666667	21.94	13	Other	8/1/2013 7:07	P.t12	8/1/2013	7	7	1.28
117	106.5	20.8	22.43333333	21.68333333	15.66666667	Other	8/1/2013 7:07	L.t6	8/1/2013	7	7	1.28
118	106.5	20.8	22.795	21.76333333	10.33333333	Other	8/1/2013 7:07	Q.t12	8/1/2013	7	7	1.28
119	106.5	20.8	22.59666667	21.79333333	14.33333333	Other	8/1/2013 7:07	T.t14	8/1/2013	7	7	1.28
120	106.5	20.8	22.60666667	21.775	14	Other	8/1/2013 7:07	O.t12	8/1/2013	7	7	1.28
121	116.1	20.9	22.81333333	21.88	18	Other	8/1/2013 7:12	S.t14	8/1/2013	7	12	1.66
122	116.1	20.9	22.70333333	22.06666667	18.66666667	Other	8/1/2013 7:12	R.t14	8/1/2013	7	12	1.66
123	116.1	20.9	21.90666667	21.915	17	Other	8/1/2013 7:12	K.t6	8/1/2013	7	12	1.66
124	116.1	20.9	22.78666667	22.07	16	Other	8/1/2013 7:12	P.t12	8/1/2013	7	12	1.66
125	116.1	20.9	22.55333333	21.81666667	19	Other	8/1/2013 7:12	L.t6	8/1/2013	7	12	1.66
126	116.1	20.9	22.91	21.89666667	13.33333333	Other	8/1/2013 7:12	Q.t12	8/1/2013	7	12	1.66
127	116.1	20.9	22.87333333	21.99	18	Other	8/1/2013 7:12	T.t14	8/1/2013	7	12	1.66
128	116.1	20.9	22.63333333	21.885	17	Other	8/1/2013 7:12	O.t12	8/1/2013	7	12	1.66
129	139.9	21	23.35666667	22.21666667	32	Other	8/1/2013 7:17	S.t14	8/1/2013	7	17	2.31
130	139.9	21	23.24666667	22.38	32.33333333	Other	8/1/2013 7:17	R.t14	8/1/2013	7	17	2.31
131	139.9	21	22.43333333	22.245	30.33333333	Other	8/1/2013 7:17	K.t6	8/1/2013	7	17	2.31
132	139.9	21	23.36	22.37	27.66666667	Other	8/1/2013 7:17	P.t12	8/1/2013	7	17	2.31
133	139.9	21	23.08666667	22.13333333	30	Other	8/1/2013 7:17	L.t6	8/1/2013	7	17	2.31
134	139.9	21	23.455	22.22	24.66666667	Other	8/1/2013 7:17	Q.t12	8/1/2013	7	17	2.31
135	139.9	21	23.47666667	22.32666667	31.66666667	Other	8/1/2013 7:17	T.t14	8/1/2013	7	17	2.31
136	139.9	21	23.24666667	22.16	30.33333333	Other	8/1/2013 7:17	O.t12	8/1/2013	7	17	2.31
137	194.3	21	24.30333333	22.40666667	50.33333333	Other	8/1/2013 7:22	S.t14	8/1/2013	7	22	1.858
138	194.3	21	24.27333333	22.63666667	51	Other	8/1/2013 7:22	R.t14	8/1/2013	7	22	1.858
139	194.3	21	22.69666667	22.4	49.33333333	Other	8/1/2013 7:22	K.t6	8/1/2013	7	22	1.858
140	194.3	21	24.30333333	22.63	44.33333333	Other	8/1/2013 7:22	P.t12	8/1/2013	7	22	1.858
141	194.3	21	23.91333333	22.26	44.33333333	Other	8/1/2013 7:22	L.t6	8/1/2013	7	22	1.858
142	194.3	21	24.27	22.40333333	41.33333333	Other	8/1/2013 7:22	Q.t12	8/1/2013	7	22	1.858
143	194.3	21	24.58333333	22.61666667	50	Other	8/1/2013 7:22	T.t14	8/1/2013	7	22	1.858
144	194.3	21	23.98333333	22.365	49.33333333	Other	8/1/2013 7:22	O.t12	8/1/2013	7	22	1.858
145	192.4	21.2	24.91	23.00333333	42.33333333	Other	8/1/2013 7:42	S.t14	8/1/2013	7	42	2.583
146	192.4	21.2	24.77333333	23.25333333	43.33333333	Other	8/1/2013 7:42	R.t14	8/1/2013	7	42	2.583
147	192.4	21.2	22.92666667	22.975	40	Other	8/1/2013 7:42	K.t6	8/1/2013	7	42	2.583
148	192.4	21.2	24.78666667	23.22	37.33333333	Other	8/1/2013 7:42	P.t12	8/1/2013	7	42	2.583
149	192.4	21.2	24.56666667	22.83333333	39.33333333	Other	8/1/2013 7:42	L.t6	8/1/2013	7	42	2.583
150	192.4	21.2	24.795	22.86333333	34.66666667	Other	8/1/2013 7:42	Q.t12	8/1/2013	7	42	2.583
151	192.4	21.2	24.98	23.22666667	42.66666667	Other	8/1/2013 7:42	T.t14	8/1/2013	7	42	2.583
152	192.4	21.2	24.32333333	22.845	41.33333333	Other	8/1/2013 7:42	O.t12	8/1/2013	7	42	2.583
153	266.5	21.2	26.82666667	23.38666667	50.66666667	Other	8/1/2013 7:52	S.t14	8/1/2013	7	52	3.125
154	266.5	21.2	26.9	23.70333333	51.33333333	Other	8/1/2013 7:52	R.t14	8/1/2013	7	52	3.125
155	266.5	21.2	23.45666667	23.275	48.33333333	Other	8/1/2013 7:52	K.t6	8/1/2013	7	52	3.125
156	266.5	21.2	26.91666667	23.695	45	Other	8/1/2013 7:52	P.t12	8/1/2013	7	52	3.125
157	266.5	21.2	26.16666667	23.05	46	Other	8/1/2013 7:52	L.t6	8/1/2013	7	52	3.125
158	266.5	21.2	26.655	23.25666667	41.33333333	Other	8/1/2013 7:52	Q.t12	8/1/2013	7	52	3.125
159	266.5	21.2	27.34333333	23.69333333	51	Other	8/1/2013 7:52	T.t14	8/1/2013	7	52	3.125
160	266.5	21.2	26.23666667	23.26	48.66666667	Other	8/1/2013 7:52	O.t12	8/1/2013	7	52	3.125
161	216.8	21.3	26.31	23.64333333	41	Other	8/1/2013 8:07	S.t14	8/1/2013	8	7	1.02
162	216.8	21.3	26.15333333	23.84666667	42	Other	8/1/2013 8:07	R.t14	8/1/2013	8	7	1.02
163	216.8	21.3	23.72666667	23.56	39.33333333	Other	8/1/2013 8:07	K.t6	8/1/2013	8	7	1.02
164	216.8	21.3	26.17	23.825	36.33333333	Other	8/1/2013 8:07	P.t12	8/1/2013	8	7	1.02
165	216.8	21.3	26.00666667	23.40333333	39.66666667	Other	8/1/2013 8:07	L.t6	8/1/2013	8	7	1.02
166	216.8	21.3	26.275	23.39666667	32.66666667	Other	8/1/2013 8:07	Q.t12	8/1/2013	8	7	1.02
167	216.8	21.3	26.36333333	23.79	41	Other	8/1/2013 8:07	T.t14	8/1/2013	8	7	1.02
168	216.8	21.3	25.78333333	23.385	39.33333333	Other	8/1/2013 8:07	O.t12	8/1/2013	8	7	1.02
169	248.8	21.2	25.84333333	23.38333333	45	Other	8/1/2013 8:17	S.t14	8/1/2013	8	17	2.83
170	248.8	21.2	25.70333333	23.66333333	46	Other	8/1/2013 8:17	R.t14	8/1/2013	8	17	2.83
171	248.8	21.2	23.65333333	23.56	43.33333333	Other	8/1/2013 8:17	K.t6	8/1/2013	8	17	2.83
172	248.8	21.2	25.91333333	23.775	39.66666667	Other	8/1/2013 8:17	P.t12	8/1/2013	8	17	2.83
173	248.8	21.2	25.84666667	23.35333333	43.33333333	Other	8/1/2013 8:17	L.t6	8/1/2013	8	17	2.83
174	248.8	21.2	25.885	23.3	36.66666667	Other	8/1/2013 8:17	Q.t12	8/1/2013	8	17	2.83
175	248.8	21.2	25.86666667	23.6	45.66666667	Other	8/1/2013 8:17	T.t14	8/1/2013	8	17	2.83
176	248.8	21.2	25.29	23.33	43.66666667	Other	8/1/2013 8:17	O.t12	8/1/2013	8	17	2.83
177	256.7	21.33	26.11333333	23.58333333	47	Other	8/1/2013 8:22	S.t14	8/1/2013	8	22	2.283
178	256.7	21.33	25.98333333	23.76666667	47.33333333	Other	8/1/2013 8:22	R.t14	8/1/2013	8	22	2.283
179	256.7	21.33	23.53	23.565	45.33333333	Other	8/1/2013 8:22	K.t6	8/1/2013	8	22	2.283
180	256.7	21.33	26.29666667	23.92	41.33333333	Other	8/1/2013 8:22	P.t12	8/1/2013	8	22	2.283
181	256.7	21.33	25.90333333	23.36666667	44.66666667	Other	8/1/2013 8:22	L.t6	8/1/2013	8	22	2.283
182	256.7	21.33	26.225	23.44666667	38	Other	8/1/2013 8:22	Q.t12	8/1/2013	8	22	2.283
183	256.7	21.33	26.28666667	23.74666667	47	Other	8/1/2013 8:22	T.t14	8/1/2013	8	22	2.283
184	256.7	21.33	25.66333333	23.435	45	Other	8/1/2013 8:22	O.t12	8/1/2013	8	22	2.283
185	258.1	21.4	26.25666667	23.62	52.33333333	Other	8/1/2013 8:27	S.t14	8/1/2013	8	27	1.77
186	258.1	21.4	26.12	23.78	53.33333333	Other	8/1/2013 8:27	R.t14	8/1/2013	8	27	1.77
187	258.1	21.4	23.76333333	23.67	50	Other	8/1/2013 8:27	K.t6	8/1/2013	8	27	1.77
188	258.1	21.4	26.31	23.91	45.66666667	Other	8/1/2013 8:27	P.t12	8/1/2013	8	27	1.77
189	258.1	21.4	26.13333333	23.47	48	Other	8/1/2013 8:27	L.t6	8/1/2013	8	27	1.77
190	258.1	21.4	26.32	23.49	43.33333333	Other	8/1/2013 8:27	Q.t12	8/1/2013	8	27	1.77
191	258.1	21.4	26.45666667	23.80666667	52	Other	8/1/2013 8:27	T.t14	8/1/2013	8	27	1.77
192	258.1	21.4	25.82333333	23.485	50.66666667	Other	8/1/2013 8:27	O.t12	8/1/2013	8	27	1.77
193	227.4	21.4	26.73333333	23.65	45.66666667	Other	8/1/2013 8:32	S.t14	8/1/2013	8	32	2.18
194	227.4	21.4	26.67333333	23.85333333	46.33333333	Other	8/1/2013 8:32	R.t14	8/1/2013	8	32	2.18
195	227.4	21.4	23.97333333	23.74	44	Other	8/1/2013 8:32	K.t6	8/1/2013	8	32	2.18
196	227.4	21.4	26.95	24.04	40.66666667	Other	8/1/2013 8:32	P.t12	8/1/2013	8	32	2.18
197	227.4	21.4	26.69333333	23.51666667	42.66666667	Other	8/1/2013 8:32	L.t6	8/1/2013	8	32	2.18
198	227.4	21.4	27.005	23.59666667	37	Other	8/1/2013 8:32	Q.t12	8/1/2013	8	32	2.18
199	227.4	21.4	26.92	23.84666667	46	Other	8/1/2013 8:32	T.t14	8/1/2013	8	32	2.18
200	227.4	21.4	26.41333333	23.61	44	Other	8/1/2013 8:32	O.t12	8/1/2013	8	32	2.18
201	243.2	21.4	26.62333333	23.78333333	124	Other	8/1/2013 8:37	S.t14	8/1/2013	8	37	1.56
202	243.2	21.4	26.48333333	23.96666667	124.3333333	Other	8/1/2013 8:37	R.t14	8/1/2013	8	37	1.56
203	243.2	21.4	23.84333333	23.795	123.6666667	Other	8/1/2013 8:37	K.t6	8/1/2013	8	37	1.56
204	243.2	21.4	26.8	24.145	115.6666667	Other	8/1/2013 8:37	P.t12	8/1/2013	8	37	1.56
205	243.2	21.4	26.34666667	23.55333333	106.6666667	Other	8/1/2013 8:37	L.t6	8/1/2013	8	37	1.56
206	243.2	21.4	26.905	23.68	113.3333333	Other	8/1/2013 8:37	Q.t12	8/1/2013	8	37	1.56
207	243.2	21.4	26.7	23.90666667	124	Other	8/1/2013 8:37	T.t14	8/1/2013	8	37	1.56
208	243.2	21.4	26.3	23.69	122.6666667	Other	8/1/2013 8:37	O.t12	8/1/2013	8	37	1.56
209	518.4	21.5	32.02666667	25.02333333	180	Other	8/1/2013 8:42	S.t14	8/1/2013	8	42	1.88
210	518.4	21.5	32.33333333	25.24333333	179.6666667	Other	8/1/2013 8:42	R.t14	8/1/2013	8	42	1.88
211	518.4	21.5	27.04	24.755	183.6666667	Other	8/1/2013 8:42	K.t6	8/1/2013	8	42	1.88
212	518.4	21.5	33.28	25.475	168.6666667	Other	8/1/2013 8:42	P.t12	8/1/2013	8	42	1.88
213	518.4	21.5	32.06333333	24.59666667	156	Other	8/1/2013 8:42	L.t6	8/1/2013	8	42	1.88
214	518.4	21.5	32.885	25.11333333	164	Other	8/1/2013 8:42	Q.t12	8/1/2013	8	42	1.88
215	518.4	21.5	32.83333333	25.17333333	182.6666667	Other	8/1/2013 8:42	T.t14	8/1/2013	8	42	1.88
216	518.4	21.5	32.85333333	24.96	179.3333333	Other	8/1/2013 8:42	O.t12	8/1/2013	8	42	1.88
217	671.6	21.8	39.1	26.47666667	174.6666667	Other	8/1/2013 8:47	S.t14	8/1/2013	8	47	1.22
218	671.6	21.8	39.81333333	26.69	173.6666667	Other	8/1/2013 8:47	R.t14	8/1/2013	8	47	1.22
219	671.6	21.8	29.93333333	26.055	174.6666667	Other	8/1/2013 8:47	K.t6	8/1/2013	8	47	1.22
220	671.6	21.8	40.51	27.01	164	Other	8/1/2013 8:47	P.t12	8/1/2013	8	47	1.22
221	671.6	21.8	38.63666667	25.56666667	151.3333333	Other	8/1/2013 8:47	L.t6	8/1/2013	8	47	1.22
222	671.6	21.8	39.36	26.34	158.6666667	Other	8/1/2013 8:47	Q.t12	8/1/2013	8	47	1.22
223	671.6	21.8	40.68666667	26.84333333	178.6666667	Other	8/1/2013 8:47	T.t14	8/1/2013	8	47	1.22
224	671.6	21.8	38.72666667	26.3	173.6666667	Other	8/1/2013 8:47	O.t12	8/1/2013	8	47	1.22
225	691.5	21.8	42.06333333	27.51333333	179.6666667	Other	8/1/2013 8:52	S.t14	8/1/2013	8	52	2.95
226	691.5	21.8	42.26666667	27.67333333	178.6666667	Other	8/1/2013 8:52	R.t14	8/1/2013	8	52	2.95
227	691.5	21.8	32.06333333	27.39	176.3333333	Other	8/1/2013 8:52	K.t6	8/1/2013	8	52	2.95
228	691.5	21.8	43.48	28.365	168.3333333	Other	8/1/2013 8:52	P.t12	8/1/2013	8	52	2.95
229	691.5	21.8	41.92333333	26.86333333	143	Other	8/1/2013 8:52	L.t6	8/1/2013	8	52	2.95
230	691.5	21.8	42.855	27.40333333	165	Other	8/1/2013 8:52	Q.t12	8/1/2013	8	52	2.95
231	691.5	21.8	43.6	27.91666667	185.3333333	Other	8/1/2013 8:52	T.t14	8/1/2013	8	52	2.95
232	691.5	21.8	42.35666667	27.43	179	Other	8/1/2013 8:52	O.t12	8/1/2013	8	52	2.95
233	729.3	21.9	42.74333333	28.03666667	168.3333333	Other	8/1/2013 8:57	S.t14	8/1/2013	8	57	2.2
234	729.3	21.9	42.77666667	28	169	Other	8/1/2013 8:57	R.t14	8/1/2013	8	57	2.2
235	729.3	21.9	31.50333333	28.06	150.6666667	Other	8/1/2013 8:57	K.t6	8/1/2013	8	57	2.2
236	729.3	21.9	43.16333333	28.635	156.6666667	Other	8/1/2013 8:57	P.t12	8/1/2013	8	57	2.2
237	729.3	21.9	41.64	27.44	135	Other	8/1/2013 8:57	L.t6	8/1/2013	8	57	2.2
238	729.3	21.9	43.125	27.88333333	155.3333333	Other	8/1/2013 8:57	Q.t12	8/1/2013	8	57	2.2
239	729.3	21.9	44.09	28.66333333	172.6666667	Other	8/1/2013 8:57	T.t14	8/1/2013	8	57	2.2
240	729.3	21.9	41.49	28.02	170.3333333	Other	8/1/2013 8:57	O.t12	8/1/2013	8	57	2.2
241	760.4	22	39.81333333	27.65666667	154.6666667	Other	8/1/2013 9:02	S.t14	8/1/2013	9	2	1.81
242	760.4	22	39.18333333	27.65	154.6666667	Other	8/1/2013 9:02	R.t14	8/1/2013	9	2	1.81
243	760.4	22	37.34	28.15	135	Other	8/1/2013 9:02	K.t6	8/1/2013	9	2	1.81
244	760.4	22	41.32666667	29.01	146.3333333	Other	8/1/2013 9:02	P.t12	8/1/2013	9	2	1.81
245	760.4	22	38.16	27.34666667	124.3333333	Other	8/1/2013 9:02	L.t6	8/1/2013	9	2	1.81
246	760.4	22	41.225	27.92	141	Other	8/1/2013 9:02	Q.t12	8/1/2013	9	2	1.81
247	760.4	22	40.30666667	28.24333333	159	Other	8/1/2013 9:02	T.t14	8/1/2013	9	2	1.81
248	760.4	22	39.41666667	28.18	154	Other	8/1/2013 9:02	O.t12	8/1/2013	9	2	1.81
249	407.4	22.12	38.78333333	27.83333333	148.6666667	Other	8/1/2013 9:07	S.t14	8/1/2013	9	7	4.11
250	407.4	22.12	38.17	27.87666667	150.6666667	Other	8/1/2013 9:07	R.t14	8/1/2013	9	7	4.11
251	407.4	22.12	35.07333333	28.125	152	Other	8/1/2013 9:07	K.t6	8/1/2013	9	7	4.11
252	407.4	22.12	38.82	28.74	142	Other	8/1/2013 9:07	P.t12	8/1/2013	9	7	4.11
253	407.4	22.12	35.45333333	27.09	137	Other	8/1/2013 9:07	L.t6	8/1/2013	9	7	4.11
254	407.4	22.12	39.265	27.83	137.3333333	Other	8/1/2013 9:07	Q.t12	8/1/2013	9	7	4.11
255	407.4	22.12	39.14	28.42666667	151.6666667	Other	8/1/2013 9:07	T.t14	8/1/2013	9	7	4.11
256	407.4	22.12	37.12666667	28	152.6666667	Other	8/1/2013 9:07	O.t12	8/1/2013	9	7	4.11
257	456	22.29	37.23333333	27.48666667	183.6666667	Other	8/1/2013 9:12	S.t14	8/1/2013	9	12	2.54
258	456	22.29	36.78	27.61666667	184	Other	8/1/2013 9:12	R.t14	8/1/2013	9	12	2.54
259	456	22.29	32.15666667	28.24	184.3333333	Other	8/1/2013 9:12	K.t6	8/1/2013	9	12	2.54
260	456	22.29	38.53333333	28.905	168.3333333	Other	8/1/2013 9:12	P.t12	8/1/2013	9	12	2.54
261	456	22.29	35.76666667	27.07666667	159.3333333	Other	8/1/2013 9:12	L.t6	8/1/2013	9	12	2.54
262	456	22.29	38.965	27.92666667	167.3333333	Other	8/1/2013 9:12	Q.t12	8/1/2013	9	12	2.54
263	456	22.29	37.92	28.23	185	Other	8/1/2013 9:12	T.t14	8/1/2013	9	12	2.54
264	456	22.29	36.62	28.135	182	Other	8/1/2013 9:12	O.t12	8/1/2013	9	12	2.54
265	776	22.4	39.53333333	28.30333333	113	Other	8/1/2013 9:17	S.t14	8/1/2013	9	17	2.55
266	776	22.4	39.51666667	28.54333333	115.3333333	Other	8/1/2013 9:17	R.t14	8/1/2013	9	17	2.55
267	776	22.4	36.19333333	28.71	121	Other	8/1/2013 9:17	K.t6	8/1/2013	9	17	2.55
268	776	22.4	41.08666667	29.505	112.3333333	Other	8/1/2013 9:17	P.t12	8/1/2013	9	17	2.55
269	776	22.4	39.18666667	27.79333333	112.3333333	Other	8/1/2013 9:17	L.t6	8/1/2013	9	17	2.55
270	776	22.4	41.265	28.73666667	105.6666667	Other	8/1/2013 9:17	Q.t12	8/1/2013	9	17	2.55
271	776	22.4	40.79333333	29.11	116.3333333	Other	8/1/2013 9:17	T.t14	8/1/2013	9	17	2.55
272	776	22.4	39.29666667	28.785	116	Other	8/1/2013 9:17	O.t12	8/1/2013	9	17	2.55
273	616.4	22.3	34.92	27.88333333	104.6666667	Other	8/1/2013 9:27	S.t14	8/1/2013	9	27	4.46
274	616.4	22.3	34.46333333	28.05666667	103.6666667	Other	8/1/2013 9:27	R.t14	8/1/2013	9	27	4.46
275	616.4	22.3	30.96666667	27.64	116.3333333	Other	8/1/2013 9:27	K.t6	8/1/2013	9	27	4.46
276	616.4	22.3	36.30333333	28.7	110.6666667	Other	8/1/2013 9:27	P.t12	8/1/2013	9	27	4.46
277	616.4	22.3	35.36	27.04	103.6666667	Other	8/1/2013 9:27	L.t6	8/1/2013	9	27	4.46
278	616.4	22.3	36.61	27.94333333	102.6666667	Other	8/1/2013 9:27	Q.t12	8/1/2013	9	27	4.46
279	616.4	22.3	35.37333333	28.53666667	108.3333333	Other	8/1/2013 9:27	T.t14	8/1/2013	9	27	4.46
280	616.4	22.3	34.84666667	28.03	112.3333333	Other	8/1/2013 9:27	O.t12	8/1/2013	9	27	4.46
281	763.1	22.15	32.03666667	26.81333333	147.3333333	Other	8/1/2013 9:32	S.t14	8/1/2013	9	32	2.45
282	763.1	22.15	31.6	27.22	149	Other	8/1/2013 9:32	R.t14	8/1/2013	9	32	2.45
283	763.1	22.15	30.27666667	27.19	152	Other	8/1/2013 9:32	K.t6	8/1/2013	9	32	2.45
284	763.1	22.15	32.30666667	27.59	140.6666667	Other	8/1/2013 9:32	P.t12	8/1/2013	9	32	2.45
285	763.1	22.15	33.28666667	26.56333333	137.6666667	Other	8/1/2013 9:32	L.t6	8/1/2013	9	32	2.45
286	763.1	22.15	32.965	26.92	139.6666667	Other	8/1/2013 9:32	Q.t12	8/1/2013	9	32	2.45
287	763.1	22.15	32.25666667	27.57666667	147.6666667	Other	8/1/2013 9:32	T.t14	8/1/2013	9	32	2.45
288	763.1	22.15	31.19	27.04	148.6666667	Other	8/1/2013 9:32	O.t12	8/1/2013	9	32	2.45
289	563.9	22.33	33.33	26.98666667	171.6666667	Other	8/1/2013 9:37	S.t14	8/1/2013	9	37	2.54
290	563.9	22.33	33.1	27.19	175	Other	8/1/2013 9:37	R.t14	8/1/2013	9	37	2.54
291	563.9	22.33	31.53333333	27.52	171.6666667	Other	8/1/2013 9:37	K.t6	8/1/2013	9	37	2.54
292	563.9	22.33	34.26	27.88	154.6666667	Other	8/1/2013 9:37	P.t12	8/1/2013	9	37	2.54
293	563.9	22.33	34.95	27.11666667	161	Other	8/1/2013 9:37	L.t6	8/1/2013	9	37	2.54
294	563.9	22.33	34.74	27.3	158	Other	8/1/2013 9:37	Q.t12	8/1/2013	9	37	2.54
295	563.9	22.33	34.04666667	27.57666667	169.6666667	Other	8/1/2013 9:37	T.t14	8/1/2013	9	37	2.54
296	563.9	22.33	33.19333333	27.255	168.3333333	Other	8/1/2013 9:37	O.t12	8/1/2013	9	37	2.54
297	795.5	22.8	39.99333333	28.52	135.6666667	Other	8/1/2013 9:42	S.t14	8/1/2013	9	42	3.51
298	795.5	22.8	40.34	28.73	135.3333333	Other	8/1/2013 9:42	R.t14	8/1/2013	9	42	3.51
299	795.5	22.8	37.64333333	28.81	142	Other	8/1/2013 9:42	K.t6	8/1/2013	9	42	3.51
300	795.5	22.8	41.86	29.435	133	Other	8/1/2013 9:42	P.t12	8/1/2013	9	42	3.51
301	795.5	22.8	40.97333333	28.27	124.3333333	Other	8/1/2013 9:42	L.t6	8/1/2013	9	42	3.51
302	795.5	22.8	41.505	28.91	126	Other	8/1/2013 9:42	Q.t12	8/1/2013	9	42	3.51
303	795.5	22.8	42.11	29.28666667	138.6666667	Other	8/1/2013 9:42	T.t14	8/1/2013	9	42	3.51
304	795.5	22.8	40.21333333	28.725	135.3333333	Other	8/1/2013 9:42	O.t12	8/1/2013	9	42	3.51
305	654.6	22.8	35.34333333	27.61666667	193	Other	8/1/2013 9:47	S.t14	8/1/2013	9	47	2.341
306	654.6	22.8	34.5	27.71333333	195.3333333	Other	8/1/2013 9:47	R.t14	8/1/2013	9	47	2.341
307	654.6	22.8	33.70333333	27.905	195.6666667	Other	8/1/2013 9:47	K.t6	8/1/2013	9	47	2.341
308	654.6	22.8	35.37333333	28.34	179.3333333	Other	8/1/2013 9:47	P.t12	8/1/2013	9	47	2.341
309	654.6	22.8	35.71666667	27.45	179.6666667	Other	8/1/2013 9:47	L.t6	8/1/2013	9	47	2.341
310	654.6	22.8	36.535	27.83333333	179.6666667	Other	8/1/2013 9:47	Q.t12	8/1/2013	9	47	2.341
311	654.6	22.8	36.00333333	28.21	194.3333333	Other	8/1/2013 9:47	T.t14	8/1/2013	9	47	2.341
312	654.6	22.8	34.46	27.82	190.6666667	Other	8/1/2013 9:47	O.t12	8/1/2013	9	47	2.341
313	903	22.67	40.85	28.76	190.3333333	Other	8/1/2013 9:52	S.t14	8/1/2013	9	52	2.605
314	903	22.67	40.84666667	28.92333333	189	Other	8/1/2013 9:52	R.t14	8/1/2013	9	52	2.605
315	903	22.67	39.85333333	28.765	197.3333333	Other	8/1/2013 9:52	K.t6	8/1/2013	9	52	2.605
316	903	22.67	41.95	29.545	180.3333333	Other	8/1/2013 9:52	P.t12	8/1/2013	9	52	2.605
317	903	22.67	42.08333333	28.70666667	175.3333333	Other	8/1/2013 9:52	L.t6	8/1/2013	9	52	2.605
318	903	22.67	42.16	29.31666667	175.3333333	Other	8/1/2013 9:52	Q.t12	8/1/2013	9	52	2.605
319	903	22.67	42.69	29.61	194	Other	8/1/2013 9:52	T.t14	8/1/2013	9	52	2.605
320	903	22.67	40.44666667	29.11	188.6666667	Other	8/1/2013 9:52	O.t12	8/1/2013	9	52	2.605
321	895	23	42.91	29.49666667	186	Other	8/1/2013 9:57	S.t14	8/1/2013	9	57	2.842
322	895	23	42.79666667	29.45333333	186	Other	8/1/2013 9:57	R.t14	8/1/2013	9	57	2.842
323	895	23	39.56333333	29.47	194.3333333	Other	8/1/2013 9:57	K.t6	8/1/2013	9	57	2.842
324	895	23	43.40666667	30.225	174.6666667	Other	8/1/2013 9:57	P.t12	8/1/2013	9	57	2.842
325	895	23	42.52666667	28.80666667	171	Other	8/1/2013 9:57	L.t6	8/1/2013	9	57	2.842
326	895	23	43.325	29.66	170.3333333	Other	8/1/2013 9:57	Q.t12	8/1/2013	9	57	2.842
327	895	23	45.08666667	30.53	190	Other	8/1/2013 9:57	T.t14	8/1/2013	9	57	2.842
328	895	23	41.54	29.64	187	Other	8/1/2013 9:57	O.t12	8/1/2013	9	57	2.842
329	574.6	23.12	42.07333333	29.45333333	187.3333333	Other	8/1/2013 10:02	S.t14	8/1/2013	10	2	3.783
330	574.6	23.12	41.36333333	29.44666667	189.3333333	Other	8/1/2013 10:02	R.t14	8/1/2013	10	2	3.783
331	574.6	23.12	40.28333333	29.67	191	Other	8/1/2013 10:02	K.t6	8/1/2013	10	2	3.783
332	574.6	23.12	40.63333333	30.085	171	Other	8/1/2013 10:02	P.t12	8/1/2013	10	2	3.783
333	574.6	23.12	41.17333333	28.65	169.3333333	Other	8/1/2013 10:02	L.t6	8/1/2013	10	2	3.783
334	574.6	23.12	41.515	29.42666667	169.6666667	Other	8/1/2013 10:02	Q.t12	8/1/2013	10	2	3.783
335	574.6	23.12	43.56666667	30.49666667	190.3333333	Other	8/1/2013 10:02	T.t14	8/1/2013	10	2	3.783
336	574.6	23.12	39.62	29.58	187.3333333	Other	8/1/2013 10:02	O.t12	8/1/2013	10	2	3.783
337	891	23.2	41.02333333	29.53333333	186	Other	8/1/2013 10:07	S.t14	8/1/2013	10	7	3.467
338	891	23.2	40.14666667	29.39	185	Other	8/1/2013 10:07	R.t14	8/1/2013	10	7	3.467
339	891	23.2	40.41666667	29.78	193	Other	8/1/2013 10:07	K.t6	8/1/2013	10	7	3.467
340	891	23.2	41.22333333	30.66	176	Other	8/1/2013 10:07	P.t12	8/1/2013	10	7	3.467
341	891	23.2	40.92666667	28.90666667	165.3333333	Other	8/1/2013 10:07	L.t6	8/1/2013	10	7	3.467
342	891	23.2	42.095	29.85333333	170	Other	8/1/2013 10:07	Q.t12	8/1/2013	10	7	3.467
343	891	23.2	42.52333333	30.71	191	Other	8/1/2013 10:07	T.t14	8/1/2013	10	7	3.467
344	891	23.2	39.25333333	29.9	186	Other	8/1/2013 10:07	O.t12	8/1/2013	10	7	3.467
345	847	23.01	41.32333333	30.01333333	193	Other	8/1/2013 10:12	S.t14	8/1/2013	10	12	2.923
346	847	23.01	40.35666667	29.98666667	193.6666667	Other	8/1/2013 10:12	R.t14	8/1/2013	10	12	2.923
347	847	23.01	40.15333333	30.105	200.3333333	Other	8/1/2013 10:12	K.t6	8/1/2013	10	12	2.923
348	847	23.01	40.75666667	30.775	183.3333333	Other	8/1/2013 10:12	P.t12	8/1/2013	10	12	2.923
349	847	23.01	40.90666667	29.22666667	179	Other	8/1/2013 10:12	L.t6	8/1/2013	10	12	2.923
350	847	23.01	41.955	30.10333333	177.6666667	Other	8/1/2013 10:12	Q.t12	8/1/2013	10	12	2.923
351	847	23.01	42.65666667	31.10333333	198.3333333	Other	8/1/2013 10:12	T.t14	8/1/2013	10	12	2.923
352	847	23.01	39.97333333	30.11	194.6666667	Other	8/1/2013 10:12	O.t12	8/1/2013	10	12	2.923
353	856	23.06	41.84333333	30.43	197.3333333	Other	8/1/2013 10:17	S.t14	8/1/2013	10	17	2.675
354	856	23.06	40.84666667	30.41333333	197.3333333	Other	8/1/2013 10:17	R.t14	8/1/2013	10	17	2.675
355	856	23.06	41.15666667	30.445	205.3333333	Other	8/1/2013 10:17	K.t6	8/1/2013	10	17	2.675
356	856	23.06	42.61	31.53	186	Other	8/1/2013 10:17	P.t12	8/1/2013	10	17	2.675
357	856	23.06	42.38666667	29.94	182	Other	8/1/2013 10:17	L.t6	8/1/2013	10	17	2.675
358	856	23.06	43.78	30.74333333	181.3333333	Other	8/1/2013 10:17	Q.t12	8/1/2013	10	17	2.675
359	856	23.06	43.07	31.31333333	202.3333333	Other	8/1/2013 10:17	T.t14	8/1/2013	10	17	2.675
360	856	23.06	41.72	30.595	199.3333333	Other	8/1/2013 10:17	O.t12	8/1/2013	10	17	2.675
361	863	23.13	44.51666667	30.76333333	198.3333333	Other	8/1/2013 10:22	S.t14	8/1/2013	10	22	3.992
362	863	23.13	44.46333333	30.85333333	198.6666667	Other	8/1/2013 10:22	R.t14	8/1/2013	10	22	3.992
363	863	23.13	41.75666667	30.67	207	Other	8/1/2013 10:22	K.t6	8/1/2013	10	22	3.992
364	863	23.13	43.56	31.635	187.6666667	Other	8/1/2013 10:22	P.t12	8/1/2013	10	22	3.992
365	863	23.13	42.62333333	29.89666667	184	Other	8/1/2013 10:22	L.t6	8/1/2013	10	22	3.992
366	863	23.13	44.42	30.94666667	182.6666667	Other	8/1/2013 10:22	Q.t12	8/1/2013	10	22	3.992
367	863	23.13	46.35666667	32.07666667	203.6666667	Other	8/1/2013 10:22	T.t14	8/1/2013	10	22	3.992
368	863	23.13	41.99666667	30.915	200.3333333	Other	8/1/2013 10:22	O.t12	8/1/2013	10	22	3.992
369	869	23.32	45.63333333	31.76333333	200	Other	8/1/2013 10:27	S.t14	8/1/2013	10	27	3.708
370	869	23.32	44.79666667	31.87333333	200	Other	8/1/2013 10:27	R.t14	8/1/2013	10	27	3.708
371	869	23.32	42.79666667	31.235	209	Other	8/1/2013 10:27	K.t6	8/1/2013	10	27	3.708
372	869	23.32	44.81666667	32.295	189.3333333	Other	8/1/2013 10:27	P.t12	8/1/2013	10	27	3.708
373	869	23.32	44.33	30.90333333	186	Other	8/1/2013 10:27	L.t6	8/1/2013	10	27	3.708
374	869	23.32	46.42	31.85	184.6666667	Other	8/1/2013 10:27	Q.t12	8/1/2013	10	27	3.708
375	869	23.32	46.43333333	32.59333333	205.6666667	Other	8/1/2013 10:27	T.t14	8/1/2013	10	27	3.708
376	869	23.32	43.99333333	31.465	201.6666667	Other	8/1/2013 10:27	O.t12	8/1/2013	10	27	3.708
377	888	23.49	45.63	31.50333333	202.6666667	Other	8/1/2013 10:32	S.t14	8/1/2013	10	32	3.95
378	888	23.49	44.96666667	31.89	203.3333333	Other	8/1/2013 10:32	R.t14	8/1/2013	10	32	3.95
379	888	23.49	42.20666667	31.01	211	Other	8/1/2013 10:32	K.t6	8/1/2013	10	32	3.95
380	888	23.49	44.23	32.285	191.3333333	Other	8/1/2013 10:32	P.t12	8/1/2013	10	32	3.95
381	888	23.49	43.56333333	30.39	188	Other	8/1/2013 10:32	L.t6	8/1/2013	10	32	3.95
382	888	23.49	45.265	31.72666667	186.6666667	Other	8/1/2013 10:32	Q.t12	8/1/2013	10	32	3.95
383	888	23.49	46.60333333	32.68666667	208	Other	8/1/2013 10:32	T.t14	8/1/2013	10	32	3.95
384	888	23.49	43.20666667	31.485	204.6666667	Other	8/1/2013 10:32	O.t12	8/1/2013	10	32	3.95
385	891	23.35	44.22	31.59333333	203.6666667	Other	8/1/2013 10:42	S.t14	8/1/2013	10	42	4.483
386	891	23.35	43.34333333	31.74	204.3333333	Other	8/1/2013 10:42	R.t14	8/1/2013	10	42	4.483
387	891	23.35	42.22666667	31.355	211.3333333	Other	8/1/2013 10:42	K.t6	8/1/2013	10	42	4.483
388	891	23.35	43.16666667	32.55	191	Other	8/1/2013 10:42	P.t12	8/1/2013	10	42	4.483
389	891	23.35	43.76	31.17	188.6666667	Other	8/1/2013 10:42	L.t6	8/1/2013	10	42	4.483
390	891	23.35	45.34	32.30666667	186.3333333	Other	8/1/2013 10:42	Q.t12	8/1/2013	10	42	4.483
391	891	23.35	45.67666667	32.87333333	208.6666667	Other	8/1/2013 10:42	T.t14	8/1/2013	10	42	4.483
392	891	23.35	42.83666667	31.695	204.6666667	Other	8/1/2013 10:42	O.t12	8/1/2013	10	42	4.483
393	911	23.4	42.97333333	31.10333333	203.3333333	Other	8/1/2013 10:47	S.t14	8/1/2013	10	47	4.65
394	911	23.4	41.87666667	31.12	204.6666667	Other	8/1/2013 10:47	R.t14	8/1/2013	10	47	4.65
395	911	23.4	40.99333333	30.955	211	Other	8/1/2013 10:47	K.t6	8/1/2013	10	47	4.65
396	911	23.4	42.34	32.065	190.6666667	Other	8/1/2013 10:47	P.t12	8/1/2013	10	47	4.65
397	911	23.4	42.44666667	30.74333333	189	Other	8/1/2013 10:47	L.t6	8/1/2013	10	47	4.65
398	911	23.4	43.885	32.02333333	186.3333333	Other	8/1/2013 10:47	Q.t12	8/1/2013	10	47	4.65
399	911	23.4	44.46	32.52666667	208	Other	8/1/2013 10:47	T.t14	8/1/2013	10	47	4.65
400	911	23.4	41.47666667	31.435	204.6666667	Other	8/1/2013 10:47	O.t12	8/1/2013	10	47	4.65
401	911	23.2	40.82	30.36666667	204	Other	8/1/2013 10:57	S.t14	8/1/2013	10	57	1.54
402	911	23.2	39.65333333	30.39333333	205	Other	8/1/2013 10:57	R.t14	8/1/2013	10	57	1.54
403	911	23.2	39.55333333	30.395	211	Other	8/1/2013 10:57	K.t6	8/1/2013	10	57	1.54
404	911	23.2	41.79333333	32.015	190	Other	8/1/2013 10:57	P.t12	8/1/2013	10	57	1.54
405	911	23.2	40.74	30.12666667	189.3333333	Other	8/1/2013 10:57	L.t6	8/1/2013	10	57	1.54
406	911	23.2	43.225	31.87666667	185.6666667	Other	8/1/2013 10:57	Q.t12	8/1/2013	10	57	1.54
407	911	23.2	42.34	32.00666667	208	Other	8/1/2013 10:57	T.t14	8/1/2013	10	57	1.54
408	911	23.2	41.02333333	31.33	204	Other	8/1/2013 10:57	O.t12	8/1/2013	10	57	1.54
409	916	23.33	43	31.24333333	202.6666667	Noon	8/1/2013 11:02	S.t14	8/1/2013	11	2	3.745
410	916	23.33	41.97333333	31.26666667	204	Noon	8/1/2013 11:02	R.t14	8/1/2013	11	2	3.745
411	916	23.33	41.8	30.96	209.6666667	Noon	8/1/2013 11:02	K.t6	8/1/2013	11	2	3.745
412	916	23.33	42.67333333	32.245	190.3333333	Noon	8/1/2013 11:02	P.t12	8/1/2013	11	2	3.745
413	916	23.33	43.35	31.16	189	Noon	8/1/2013 11:02	L.t6	8/1/2013	11	2	3.745
414	916	23.33	44.94	32.40666667	185.3333333	Noon	8/1/2013 11:02	Q.t12	8/1/2013	11	2	3.745
415	916	23.33	45.15333333	32.82666667	207	Noon	8/1/2013 11:02	T.t14	8/1/2013	11	2	3.745
416	916	23.33	42.62	31.58	204	Noon	8/1/2013 11:02	O.t12	8/1/2013	11	2	3.745
417	918	23.31	42.77666667	30.99666667	203	Noon	8/1/2013 11:07	S.t14	8/1/2013	11	7	2.909
418	918	23.31	41.69666667	30.95333333	205	Noon	8/1/2013 11:07	R.t14	8/1/2013	11	7	2.909
419	918	23.31	41.38333333	30.71	209.6666667	Noon	8/1/2013 11:07	K.t6	8/1/2013	11	7	2.909
420	918	23.31	42.38333333	31.81	190.3333333	Noon	8/1/2013 11:07	P.t12	8/1/2013	11	7	2.909
421	918	23.31	43.16333333	31.11333333	189	Noon	8/1/2013 11:07	L.t6	8/1/2013	11	7	2.909
422	918	23.31	44.5	32.20666667	185.6666667	Noon	8/1/2013 11:07	Q.t12	8/1/2013	11	7	2.909
423	918	23.31	44.63333333	32.51	207.3333333	Noon	8/1/2013 11:07	T.t14	8/1/2013	11	7	2.909
424	918	23.31	42.11	31.335	204.6666667	Noon	8/1/2013 11:07	O.t12	8/1/2013	11	7	2.909
425	921	23.3	41.76666667	30.5	204	Noon	8/1/2013 11:12	S.t14	8/1/2013	11	12	3.958
426	921	23.3	40.75333333	30.34333333	205.6666667	Noon	8/1/2013 11:12	R.t14	8/1/2013	11	12	3.958
427	921	23.3	41.91	31.02	210.3333333	Noon	8/1/2013 11:12	K.t6	8/1/2013	11	12	3.958
428	921	23.3	41.88666667	31.6	190	Noon	8/1/2013 11:12	P.t12	8/1/2013	11	12	3.958
429	921	23.3	43.19	31.02	190	Noon	8/1/2013 11:12	L.t6	8/1/2013	11	12	3.958
430	921	23.3	43.765	31.90666667	185.3333333	Noon	8/1/2013 11:12	Q.t12	8/1/2013	11	12	3.958
431	921	23.3	43.6	32.21333333	208	Noon	8/1/2013 11:12	T.t14	8/1/2013	11	12	3.958
432	921	23.3	41.47666667	31.115	204	Noon	8/1/2013 11:12	O.t12	8/1/2013	11	12	3.958
433	926	23.1	41.98	30.60666667	204.3333333	Noon	8/1/2013 11:17	S.t14	8/1/2013	11	17	4.017
434	926	23.1	40.9	30.12333333	206.6666667	Noon	8/1/2013 11:17	R.t14	8/1/2013	11	17	4.017
435	926	23.1	40.76	30.665	211.3333333	Noon	8/1/2013 11:17	K.t6	8/1/2013	11	17	4.017
436	926	23.1	41.33	31.495	190	Noon	8/1/2013 11:17	P.t12	8/1/2013	11	17	4.017
437	926	23.1	42.11	30.58666667	191	Noon	8/1/2013 11:17	L.t6	8/1/2013	11	17	4.017
438	926	23.1	43.325	31.74	185.6666667	Noon	8/1/2013 11:17	Q.t12	8/1/2013	11	17	4.017
439	926	23.1	43.55666667	32.21333333	209	Noon	8/1/2013 11:17	T.t14	8/1/2013	11	17	4.017
440	926	23.1	40.90333333	31.025	204	Noon	8/1/2013 11:17	O.t12	8/1/2013	11	17	4.017
441	931	22.9	40.47333333	30	204	Noon	8/1/2013 11:22	S.t14	8/1/2013	11	22	5.008
442	931	22.9	39.22666667	29.19333333	206	Noon	8/1/2013 11:22	R.t14	8/1/2013	11	22	5.008
443	931	22.9	39.72	30.185	211	Noon	8/1/2013 11:22	K.t6	8/1/2013	11	22	5.008
444	931	22.9	41.11333333	31.35	190.3333333	Noon	8/1/2013 11:22	P.t12	8/1/2013	11	22	5.008
445	931	22.9	41.62666667	30.25333333	191.3333333	Noon	8/1/2013 11:22	L.t6	8/1/2013	11	22	5.008
446	931	22.9	43.255	31.56666667	186	Noon	8/1/2013 11:22	Q.t12	8/1/2013	11	22	5.008
447	931	22.9	42.13666667	31.72666667	209	Noon	8/1/2013 11:22	T.t14	8/1/2013	11	22	5.008
448	931	22.9	41.21	30.94	205	Noon	8/1/2013 11:22	O.t12	8/1/2013	11	22	5.008
449	938	23.2	41.89666667	30.31333333	205	Noon	8/1/2013 11:27	S.t14	8/1/2013	11	27	3.917
450	938	23.2	40.63666667	29.32666667	206.6666667	Noon	8/1/2013 11:27	R.t14	8/1/2013	11	27	3.917
451	938	23.2	41.13333333	30.625	211.3333333	Noon	8/1/2013 11:27	K.t6	8/1/2013	11	27	3.917
452	938	23.2	42.36	31.225	191.3333333	Noon	8/1/2013 11:27	P.t12	8/1/2013	11	27	3.917
453	938	23.2	42.98	30.66666667	191.3333333	Noon	8/1/2013 11:27	L.t6	8/1/2013	11	27	3.917
454	938	23.2	44.66	31.74666667	186.6666667	Noon	8/1/2013 11:27	Q.t12	8/1/2013	11	27	3.917
455	938	23.2	44.17	32.16666667	208.6666667	Noon	8/1/2013 11:27	T.t14	8/1/2013	11	27	3.917
456	938	23.2	42.03333333	31.055	205.6666667	Noon	8/1/2013 11:27	O.t12	8/1/2013	11	27	3.917
457	946	23.1	41.96666667	30.40333333	204	Noon	8/1/2013 11:32	S.t14	8/1/2013	11	32	2.27
458	946	23.1	40.04666667	29.45	206	Noon	8/1/2013 11:32	R.t14	8/1/2013	11	32	2.27
459	946	23.1	40.16	30.19	211	Noon	8/1/2013 11:32	K.t6	8/1/2013	11	32	2.27
460	946	23.1	41.95666667	31.325	191.3333333	Noon	8/1/2013 11:32	P.t12	8/1/2013	11	32	2.27
461	946	23.1	42.19666667	30.32	191	Noon	8/1/2013 11:32	L.t6	8/1/2013	11	32	2.27
462	946	23.1	44.51	31.96666667	186.6666667	Noon	8/1/2013 11:32	Q.t12	8/1/2013	11	32	2.27
463	946	23.1	44.11	32.27	208.6666667	Noon	8/1/2013 11:32	T.t14	8/1/2013	11	32	2.27
464	946	23.1	42.33666667	31.155	205	Noon	8/1/2013 11:32	O.t12	8/1/2013	11	32	2.27
465	944	23.27	43.59	31.25333333	202	Noon	8/1/2013 11:37	S.t14	8/1/2013	11	37	2.72
466	944	23.27	42.13	30.44	203	Noon	8/1/2013 11:37	R.t14	8/1/2013	11	37	2.72
467	944	23.27	42.74	30.92	208.6666667	Noon	8/1/2013 11:37	K.t6	8/1/2013	11	37	2.72
468	944	23.27	43.30333333	31.93	189.6666667	Noon	8/1/2013 11:37	P.t12	8/1/2013	11	37	2.72
469	944	23.27	44.51	30.98666667	189.3333333	Noon	8/1/2013 11:37	L.t6	8/1/2013	11	37	2.72
470	944	23.27	45.17	32.10666667	185	Noon	8/1/2013 11:37	Q.t12	8/1/2013	11	37	2.72
471	944	23.27	45.52666667	32.7	206.3333333	Noon	8/1/2013 11:37	T.t14	8/1/2013	11	37	2.72
472	944	23.27	43.34333333	31.42	203.3333333	Noon	8/1/2013 11:37	O.t12	8/1/2013	11	37	2.72
473	943	23.85	45.91	31.65	200.3333333	Noon	8/1/2013 11:42	S.t14	8/1/2013	11	42	3.53
474	943	23.85	44.14666667	30.52333333	202.3333333	Noon	8/1/2013 11:42	R.t14	8/1/2013	11	42	3.53
475	943	23.85	44.99333333	31.645	208	Noon	8/1/2013 11:42	K.t6	8/1/2013	11	42	3.53
476	943	23.85	45.92333333	32.7	189	Noon	8/1/2013 11:42	P.t12	8/1/2013	11	42	3.53
477	943	23.85	46.86333333	31.88	188.3333333	Noon	8/1/2013 11:42	L.t6	8/1/2013	11	42	3.53
478	943	23.85	47.795	32.91333333	184	Noon	8/1/2013 11:42	Q.t12	8/1/2013	11	42	3.53
479	943	23.85	47.78666667	33.28333333	205.3333333	Noon	8/1/2013 11:42	T.t14	8/1/2013	11	42	3.53
480	943	23.85	45.74666667	32.19	203	Noon	8/1/2013 11:42	O.t12	8/1/2013	11	42	3.53
481	945	23.41	44.19666667	31.40666667	201	Noon	8/1/2013 11:47	S.t14	8/1/2013	11	47	4.62
482	945	23.41	42.25333333	30.17333333	203.3333333	Noon	8/1/2013 11:47	R.t14	8/1/2013	11	47	4.62
483	945	23.41	42.53666667	31.27	209	Noon	8/1/2013 11:47	K.t6	8/1/2013	11	47	4.62
484	945	23.41	43.84333333	31.905	189.3333333	Noon	8/1/2013 11:47	P.t12	8/1/2013	11	47	4.62
485	945	23.41	44.78666667	31.40666667	189.6666667	Noon	8/1/2013 11:47	L.t6	8/1/2013	11	47	4.62
486	945	23.41	46.755	32.70666667	184	Noon	8/1/2013 11:47	Q.t12	8/1/2013	11	47	4.62
487	945	23.41	46.15333333	33.13333333	206	Noon	8/1/2013 11:47	T.t14	8/1/2013	11	47	4.62
488	945	23.41	44.20333333	31.93	203	Noon	8/1/2013 11:47	O.t12	8/1/2013	11	47	4.62
489	948	23.68	44.26666667	31.42	201	Noon	8/1/2013 11:52	S.t14	8/1/2013	11	52	3.6
490	948	23.68	42.21	30.31666667	203.3333333	Noon	8/1/2013 11:52	R.t14	8/1/2013	11	52	3.6
491	948	23.68	41.8	30.935	210	Noon	8/1/2013 11:52	K.t6	8/1/2013	11	52	3.6
492	948	23.68	43.78666667	31.985	189	Noon	8/1/2013 11:52	P.t12	8/1/2013	11	52	3.6
493	948	23.68	44.59	31.47333333	190.3333333	Noon	8/1/2013 11:52	L.t6	8/1/2013	11	52	3.6
494	948	23.68	47.09	33.05	184.3333333	Noon	8/1/2013 11:52	Q.t12	8/1/2013	11	52	3.6
495	948	23.68	46.68333333	33.44	206.3333333	Noon	8/1/2013 11:52	T.t14	8/1/2013	11	52	3.6
496	948	23.68	44.41	32.03	203	Noon	8/1/2013 11:52	O.t12	8/1/2013	11	52	3.6
497	944	23.23	44.99333333	32.06666667	200.6666667	Noon	8/1/2013 12:02	S.t14	8/1/2013	12	2	1.96
498	944	23.23	43.13	31.06333333	202	Noon	8/1/2013 12:02	R.t14	8/1/2013	12	2	1.96
499	944	23.23	41.41	30.845	209.6666667	Noon	8/1/2013 12:02	K.t6	8/1/2013	12	2	1.96
500	944	23.23	43.64	32.32	188.3333333	Noon	8/1/2013 12:02	P.t12	8/1/2013	12	2	1.96
501	944	23.23	44.56333333	31.82333333	190	Noon	8/1/2013 12:02	L.t6	8/1/2013	12	2	1.96
502	944	23.23	47.185	33.25	183.6666667	Noon	8/1/2013 12:02	Q.t12	8/1/2013	12	2	1.96
503	944	23.23	46.67333333	33.63666667	206	Noon	8/1/2013 12:02	T.t14	8/1/2013	12	2	1.96
504	944	23.23	44.28666667	32.245	202	Noon	8/1/2013 12:02	O.t12	8/1/2013	12	2	1.96
505	939	23.24	44.62333333	31.82	200.3333333	Noon	8/1/2013 12:07	S.t14	8/1/2013	12	7	1.97
506	939	23.24	42.91333333	30.96333333	200.6666667	Noon	8/1/2013 12:07	R.t14	8/1/2013	12	7	1.97
507	939	23.24	42.06666667	31.085	207.6666667	Noon	8/1/2013 12:07	K.t6	8/1/2013	12	7	1.97
508	939	23.24	45.57666667	32.99	187.3333333	Noon	8/1/2013 12:07	P.t12	8/1/2013	12	7	1.97
509	939	23.24	44.19333333	31.71333333	188	Noon	8/1/2013 12:07	L.t6	8/1/2013	12	7	1.97
510	939	23.24	47.94	33.38666667	182.6666667	Noon	8/1/2013 12:07	Q.t12	8/1/2013	12	7	1.97
511	939	23.24	45.85	33.36	206	Noon	8/1/2013 12:07	T.t14	8/1/2013	12	7	1.97
512	939	23.24	45.76333333	32.665	200.3333333	Noon	8/1/2013 12:07	O.t12	8/1/2013	12	7	1.97
513	940	23.46	44.23	31.68	200	Noon	8/1/2013 12:12	S.t14	8/1/2013	12	12	3.71
514	940	23.46	43.04	30.83	201.3333333	Noon	8/1/2013 12:12	R.t14	8/1/2013	12	12	3.71
515	940	23.46	43.74666667	31.55	207.6666667	Noon	8/1/2013 12:12	K.t6	8/1/2013	12	12	3.71
516	940	23.46	47.00666667	33.75	187.6666667	Noon	8/1/2013 12:12	P.t12	8/1/2013	12	12	3.71
517	940	23.46	46.08666667	32.24	188	Noon	8/1/2013 12:12	L.t6	8/1/2013	12	12	3.71
518	940	23.46	49.255	34.07666667	182.6666667	Noon	8/1/2013 12:12	Q.t12	8/1/2013	12	12	3.71
519	940	23.46	45.18	33.09333333	205.3333333	Noon	8/1/2013 12:12	T.t14	8/1/2013	12	12	3.71
520	940	23.46	47.31666667	33.275	200.6666667	Noon	8/1/2013 12:12	O.t12	8/1/2013	12	12	3.71
521	942	23.6	45.95666667	32.45333333	199	Noon	8/1/2013 12:17	S.t14	8/1/2013	12	17	2.78
522	942	23.6	43.83333333	31.65	200	Noon	8/1/2013 12:17	R.t14	8/1/2013	12	17	2.78
523	942	23.6	43.30333333	31.625	207.3333333	Noon	8/1/2013 12:17	K.t6	8/1/2013	12	17	2.78
524	942	23.6	45.51	33.015	187	Noon	8/1/2013 12:17	P.t12	8/1/2013	12	17	2.78
525	942	23.6	46.4	32.47	187	Noon	8/1/2013 12:17	L.t6	8/1/2013	12	17	2.78
526	942	23.6	48.955	33.93	182	Noon	8/1/2013 12:17	Q.t12	8/1/2013	12	17	2.78
527	942	23.6	47.45333333	33.95333333	205	Noon	8/1/2013 12:17	T.t14	8/1/2013	12	17	2.78
528	942	23.6	45.91333333	32.91	200.3333333	Noon	8/1/2013 12:17	O.t12	8/1/2013	12	17	2.78
529	936	23.29	44.78666667	32.08666667	199.6666667	Noon	8/1/2013 12:22	S.t14	8/1/2013	12	22	4.13
530	936	23.29	43.66666667	31.44333333	200.6666667	Noon	8/1/2013 12:22	R.t14	8/1/2013	12	22	4.13
531	936	23.29	44.28333333	31.965	207	Noon	8/1/2013 12:22	K.t6	8/1/2013	12	22	4.13
532	936	23.29	46.54	33.735	186.3333333	Noon	8/1/2013 12:22	P.t12	8/1/2013	12	22	4.13
533	936	23.29	47	32.77333333	187	Noon	8/1/2013 12:22	L.t6	8/1/2013	12	22	4.13
534	936	23.29	49.06	33.99333333	182	Noon	8/1/2013 12:22	Q.t12	8/1/2013	12	22	4.13
535	936	23.29	46.07	33.42	205	Noon	8/1/2013 12:22	T.t14	8/1/2013	12	22	4.13
536	936	23.29	46.75666667	33.225	199.6666667	Noon	8/1/2013 12:22	O.t12	8/1/2013	12	22	4.13
537	930	23.2	43.64666667	31.43333333	200	Noon	8/1/2013 12:27	S.t14	8/1/2013	12	27	2.65
538	930	23.2	42.13333333	31.04666667	201	Noon	8/1/2013 12:27	R.t14	8/1/2013	12	27	2.65
539	930	23.2	42.11333333	31.465	207.6666667	Noon	8/1/2013 12:27	K.t6	8/1/2013	12	27	2.65
540	930	23.2	45.76333333	33.525	186.3333333	Noon	8/1/2013 12:27	P.t12	8/1/2013	12	27	2.65
541	930	23.2	45.11	31.79333333	186.6666667	Noon	8/1/2013 12:27	L.t6	8/1/2013	12	27	2.65
542	930	23.2	48.495	33.87666667	182.3333333	Noon	8/1/2013 12:27	Q.t12	8/1/2013	12	27	2.65
543	930	23.2	44.63333333	32.92	205.6666667	Noon	8/1/2013 12:27	T.t14	8/1/2013	12	27	2.65
544	930	23.2	45.62	32.92	199.6666667	Noon	8/1/2013 12:27	O.t12	8/1/2013	12	27	2.65
545	933	23.3	43.83666667	31.60666667	198.6666667	Noon	8/1/2013 12:32	S.t14	8/1/2013	12	32	3.11
546	933	23.3	42.78	31.19333333	199.6666667	Noon	8/1/2013 12:32	R.t14	8/1/2013	12	32	3.11
547	933	23.3	43.12333333	31.79	206	Noon	8/1/2013 12:32	K.t6	8/1/2013	12	32	3.11
548	933	23.3	46.5	33.865	186	Noon	8/1/2013 12:32	P.t12	8/1/2013	12	32	3.11
549	933	23.3	46.40666667	32.59333333	186.3333333	Noon	8/1/2013 12:32	L.t6	8/1/2013	12	32	3.11
550	933	23.3	49.09	34.06666667	181.3333333	Noon	8/1/2013 12:32	Q.t12	8/1/2013	12	32	3.11
551	933	23.3	44.9	33.03	204.3333333	Noon	8/1/2013 12:32	T.t14	8/1/2013	12	32	3.11
552	933	23.3	46.25	33.16	199.3333333	Noon	8/1/2013 12:32	O.t12	8/1/2013	12	32	3.11
553	926	23.3	46.37666667	32.69	199	Noon	8/1/2013 12:37	S.t14	8/1/2013	12	37	3.06
554	926	23.3	44.39333333	31.95	199.6666667	Noon	8/1/2013 12:37	R.t14	8/1/2013	12	37	3.06
555	926	23.3	43.23	31.645	206	Noon	8/1/2013 12:37	K.t6	8/1/2013	12	37	3.06
556	926	23.3	46.87666667	33.895	186.3333333	Noon	8/1/2013 12:37	P.t12	8/1/2013	12	37	3.06
557	926	23.3	46.86333333	32.50333333	186.6666667	Noon	8/1/2013 12:37	L.t6	8/1/2013	12	37	3.06
558	926	23.3	49.46	34.02666667	181.6666667	Noon	8/1/2013 12:37	Q.t12	8/1/2013	12	37	3.06
559	926	23.3	48.16	33.96666667	204	Noon	8/1/2013 12:37	T.t14	8/1/2013	12	37	3.06
560	926	23.3	45.94333333	33.075	199.3333333	Noon	8/1/2013 12:37	O.t12	8/1/2013	12	37	3.06
561	928	23.36	46.30333333	32.41333333	200.3333333	Noon	8/1/2013 12:42	S.t14	8/1/2013	12	42	4.09
562	928	23.36	44.15666667	31.99333333	200.6666667	Noon	8/1/2013 12:42	R.t14	8/1/2013	12	42	4.09
563	928	23.36	43.22333333	31.57	206.6666667	Noon	8/1/2013 12:42	K.t6	8/1/2013	12	42	4.09
564	928	23.36	45.46666667	33.585	187.3333333	Noon	8/1/2013 12:42	P.t12	8/1/2013	12	42	4.09
565	928	23.36	46.32666667	32.58	187	Noon	8/1/2013 12:42	L.t6	8/1/2013	12	42	4.09
566	928	23.36	48.595	33.77333333	182.3333333	Noon	8/1/2013 12:42	Q.t12	8/1/2013	12	42	4.09
567	928	23.36	48.08	33.93333333	204.6666667	Noon	8/1/2013 12:42	T.t14	8/1/2013	12	42	4.09
568	928	23.36	44.90666667	32.625	199.6666667	Noon	8/1/2013 12:42	O.t12	8/1/2013	12	42	4.09
569	924	23.42	45.78666667	32.41666667	200	Noon	8/1/2013 12:47	S.t14	8/1/2013	12	47	3.93
570	924	23.42	43.28666667	32.06333333	200.3333333	Noon	8/1/2013 12:47	R.t14	8/1/2013	12	47	3.93
571	924	23.42	43.09333333	31.38	206.3333333	Noon	8/1/2013 12:47	K.t6	8/1/2013	12	47	3.93
572	924	23.42	45.38666667	33.585	187.3333333	Noon	8/1/2013 12:47	P.t12	8/1/2013	12	47	3.93
573	924	23.42	46.50666667	32.61333333	186.6666667	Noon	8/1/2013 12:47	L.t6	8/1/2013	12	47	3.93
574	924	23.42	48.71	33.97666667	182	Noon	8/1/2013 12:47	Q.t12	8/1/2013	12	47	3.93
575	924	23.42	47.44666667	34.06333333	204.6666667	Noon	8/1/2013 12:47	T.t14	8/1/2013	12	47	3.93
576	924	23.42	44.99	32.73	199.6666667	Noon	8/1/2013 12:47	O.t12	8/1/2013	12	47	3.93
577	920	23.83	46.73	32.63	198.6666667	Noon	8/1/2013 12:52	S.t14	8/1/2013	12	52	3.92
578	920	23.83	44.55333333	32.41	199.6666667	Noon	8/1/2013 12:52	R.t14	8/1/2013	12	52	3.92
579	920	23.83	44.02	31.775	207	Noon	8/1/2013 12:52	K.t6	8/1/2013	12	52	3.92
580	920	23.83	45.91333333	33.61	187.3333333	Noon	8/1/2013 12:52	P.t12	8/1/2013	12	52	3.92
581	920	23.83	47.36666667	33.01666667	186.3333333	Noon	8/1/2013 12:52	L.t6	8/1/2013	12	52	3.92
582	920	23.83	49.46	34.19333333	182.3333333	Noon	8/1/2013 12:52	Q.t12	8/1/2013	12	52	3.92
583	920	23.83	48.60333333	34.36666667	203.6666667	Noon	8/1/2013 12:52	T.t14	8/1/2013	12	52	3.92
584	920	23.83	45.84333333	32.895	200.6666667	Noon	8/1/2013 12:52	O.t12	8/1/2013	12	52	3.92
585	917	23.6	46.17	32.45666667	199.6666667	Noon	8/1/2013 12:57	S.t14	8/1/2013	12	57	2.56
586	917	23.6	43.62	32.38	201.6666667	Noon	8/1/2013 12:57	R.t14	8/1/2013	12	57	2.56
587	917	23.6	42.13	31.175	207.6666667	Noon	8/1/2013 12:57	K.t6	8/1/2013	12	57	2.56
588	917	23.6	44.65	33.385	188.3333333	Noon	8/1/2013 12:57	P.t12	8/1/2013	12	57	2.56
589	917	23.6	45.97	32.59	186.6666667	Noon	8/1/2013 12:57	L.t6	8/1/2013	12	57	2.56
590	917	23.6	48.235	33.93666667	183.6666667	Noon	8/1/2013 12:57	Q.t12	8/1/2013	12	57	2.56
591	917	23.6	48.14666667	34.46666667	205	Noon	8/1/2013 12:57	T.t14	8/1/2013	12	57	2.56
592	917	23.6	44.48333333	32.47	201.6666667	Noon	8/1/2013 12:57	O.t12	8/1/2013	12	57	2.56
593	914	23.6	44.75666667	32.14666667	200.3333333	Other	8/1/2013 13:02	S.t14	8/1/2013	13	2	2.74
594	914	23.6	41.93666667	31.94	202	Other	8/1/2013 13:02	R.t14	8/1/2013	13	2	2.74
595	914	23.6	41.49	31.24	207.3333333	Other	8/1/2013 13:02	K.t6	8/1/2013	13	2	2.74
596	914	23.6	44.14333333	33.345	189	Other	8/1/2013 13:02	P.t12	8/1/2013	13	2	2.74
597	914	23.6	46.18	32.86	186	Other	8/1/2013 13:02	L.t6	8/1/2013	13	2	2.74
598	914	23.6	47.325	33.97333333	184.3333333	Other	8/1/2013 13:02	Q.t12	8/1/2013	13	2	2.74
599	914	23.6	46.46666667	34.19	206	Other	8/1/2013 13:02	T.t14	8/1/2013	13	2	2.74
600	914	23.6	43.94	32.36	201.6666667	Other	8/1/2013 13:02	O.t12	8/1/2013	13	2	2.74
601	906	23.94	45.91666667	32.66	200	Other	8/1/2013 13:07	S.t14	8/1/2013	13	7	4.136
602	906	23.94	43.56666667	32.46666667	202	Other	8/1/2013 13:07	R.t14	8/1/2013	13	7	4.136
603	906	23.94	44.09333333	31.675	206.6666667	Other	8/1/2013 13:07	K.t6	8/1/2013	13	7	4.136
604	906	23.94	45.39333333	33.555	188	Other	8/1/2013 13:07	P.t12	8/1/2013	13	7	4.136
605	906	23.94	47.39	33.08666667	185	Other	8/1/2013 13:07	L.t6	8/1/2013	13	7	4.136
606	906	23.94	48.34	34.26	184	Other	8/1/2013 13:07	Q.t12	8/1/2013	13	7	4.136
607	906	23.94	47.02666667	34.31333333	206	Other	8/1/2013 13:07	T.t14	8/1/2013	13	7	4.136
608	906	23.94	45.04333333	32.63	201.3333333	Other	8/1/2013 13:07	O.t12	8/1/2013	13	7	4.136
609	900	23.58	44.11	31.68	199.6666667	Other	8/1/2013 13:12	S.t14	8/1/2013	13	12	3.32
610	900	23.58	41.35	31.59	201.3333333	Other	8/1/2013 13:12	R.t14	8/1/2013	13	12	3.32
611	900	23.58	41.10333333	30.6	206.6666667	Other	8/1/2013 13:12	K.t6	8/1/2013	13	12	3.32
612	900	23.58	43.70333333	32.815	188	Other	8/1/2013 13:12	P.t12	8/1/2013	13	12	3.32
613	900	23.58	44.97333333	32.22666667	184.6666667	Other	8/1/2013 13:12	L.t6	8/1/2013	13	12	3.32
614	900	23.58	46.67	33.77	183.3333333	Other	8/1/2013 13:12	Q.t12	8/1/2013	13	12	3.32
615	900	23.58	45.72666667	33.72333333	205.3333333	Other	8/1/2013 13:12	T.t14	8/1/2013	13	12	3.32
616	900	23.58	43.37666667	31.985	201	Other	8/1/2013 13:12	O.t12	8/1/2013	13	12	3.32
617	892	23.7	44.06666667	31.64666667	199	Other	8/1/2013 13:17	S.t14	8/1/2013	13	17	3.232
618	892	23.7	41.94666667	31.39	199.6666667	Other	8/1/2013 13:17	R.t14	8/1/2013	13	17	3.232
619	892	23.7	41.56	30.725	206.3333333	Other	8/1/2013 13:17	K.t6	8/1/2013	13	17	3.232
620	892	23.7	44.81666667	33.225	187.6666667	Other	8/1/2013 13:17	P.t12	8/1/2013	13	17	3.232
621	892	23.7	45.68333333	32.37	184.3333333	Other	8/1/2013 13:17	L.t6	8/1/2013	13	17	3.232
622	892	23.7	47.56	33.93666667	183.3333333	Other	8/1/2013 13:17	Q.t12	8/1/2013	13	17	3.232
623	892	23.7	45.12333333	33.51333333	204.3333333	Other	8/1/2013 13:17	T.t14	8/1/2013	13	17	3.232
624	892	23.7	44.23666667	32.145	200.3333333	Other	8/1/2013 13:17	O.t12	8/1/2013	13	17	3.232
625	890	23.28	45.69	32.28333333	198.6666667	Other	8/1/2013 13:22	S.t14	8/1/2013	13	22	3.218
626	890	23.28	43.51	32.04	199.6666667	Other	8/1/2013 13:22	R.t14	8/1/2013	13	22	3.218
627	890	23.28	42.09666667	30.835	206.6666667	Other	8/1/2013 13:22	K.t6	8/1/2013	13	22	3.218
628	890	23.28	44.76333333	33.17	186.6666667	Other	8/1/2013 13:22	P.t12	8/1/2013	13	22	3.218
629	890	23.28	44.95	32.02666667	184	Other	8/1/2013 13:22	L.t6	8/1/2013	13	22	3.218
630	890	23.28	47.62	33.62	183.3333333	Other	8/1/2013 13:22	Q.t12	8/1/2013	13	22	3.218
631	890	23.28	46.69666667	33.81666667	204	Other	8/1/2013 13:22	T.t14	8/1/2013	13	22	3.218
632	890	23.28	44.41	31.855	199.6666667	Other	8/1/2013 13:22	O.t12	8/1/2013	13	22	3.218
633	886	23.25	46.86	32.67	197.6666667	Other	8/1/2013 13:27	S.t14	8/1/2013	13	27	2.633
634	886	23.25	45.04666667	32.42	198.3333333	Other	8/1/2013 13:27	R.t14	8/1/2013	13	27	2.633
635	886	23.25	42.05	30.57	206	Other	8/1/2013 13:27	K.t6	8/1/2013	13	27	2.633
636	886	23.25	45.95666667	33.565	185.6666667	Other	8/1/2013 13:27	P.t12	8/1/2013	13	27	2.633
637	886	23.25	44.74	31.51333333	182.6666667	Other	8/1/2013 13:27	L.t6	8/1/2013	13	27	2.633
638	886	23.25	47.505	33.57666667	181.6666667	Other	8/1/2013 13:27	Q.t12	8/1/2013	13	27	2.633
639	886	23.25	47.80333333	33.93666667	203.3333333	Other	8/1/2013 13:27	T.t14	8/1/2013	13	27	2.633
640	886	23.25	45.63333333	32.365	198.3333333	Other	8/1/2013 13:27	O.t12	8/1/2013	13	27	2.633
641	874	23.48	47.41	33.04333333	197.6666667	Other	8/1/2013 13:32	S.t14	8/1/2013	13	32	3.158
642	874	23.48	45.89666667	32.69	198.6666667	Other	8/1/2013 13:32	R.t14	8/1/2013	13	32	3.158
643	874	23.48	44.19	31.265	205.6666667	Other	8/1/2013 13:32	K.t6	8/1/2013	13	32	3.158
644	874	23.48	47.45333333	33.9	186	Other	8/1/2013 13:32	P.t12	8/1/2013	13	32	3.158
645	874	23.48	46.56666667	32.05333333	182.3333333	Other	8/1/2013 13:32	L.t6	8/1/2013	13	32	3.158
646	874	23.48	49.085	33.88666667	181.6666667	Other	8/1/2013 13:32	Q.t12	8/1/2013	13	32	3.158
647	874	23.48	48.54333333	34.10666667	203.3333333	Other	8/1/2013 13:32	T.t14	8/1/2013	13	32	3.158
648	874	23.48	46.95666667	32.77	199	Other	8/1/2013 13:32	O.t12	8/1/2013	13	32	3.158
649	872	23.65	46.38666667	32.53666667	198	Other	8/1/2013 13:37	S.t14	8/1/2013	13	37	2.067
650	872	23.65	44.20666667	31.90333333	199.6666667	Other	8/1/2013 13:37	R.t14	8/1/2013	13	37	2.067
651	872	23.65	43.33	31.07	206	Other	8/1/2013 13:37	K.t6	8/1/2013	13	37	2.067
652	872	23.65	46.41333333	33.715	186.6666667	Other	8/1/2013 13:37	P.t12	8/1/2013	13	37	2.067
653	872	23.65	46.66333333	31.83	181.6666667	Other	8/1/2013 13:37	L.t6	8/1/2013	13	37	2.067
654	872	23.65	48.44	33.58666667	182.6666667	Other	8/1/2013 13:37	Q.t12	8/1/2013	13	37	2.067
655	872	23.65	47.27666667	33.9	204	Other	8/1/2013 13:37	T.t14	8/1/2013	13	37	2.067
656	872	23.65	45.70666667	32.535	199.6666667	Other	8/1/2013 13:37	O.t12	8/1/2013	13	37	2.067
657	863	23.8	46.20333333	32.48333333	197.6666667	Other	8/1/2013 13:42	S.t14	8/1/2013	13	42	2.717
658	863	23.8	43.17	31.71	199	Other	8/1/2013 13:42	R.t14	8/1/2013	13	42	2.717
659	863	23.8	43.08	30.92	205	Other	8/1/2013 13:42	K.t6	8/1/2013	13	42	2.717
660	863	23.8	45.89333333	33.675	186.3333333	Other	8/1/2013 13:42	P.t12	8/1/2013	13	42	2.717
661	863	23.8	46.27666667	31.58333333	180.6666667	Other	8/1/2013 13:42	L.t6	8/1/2013	13	42	2.717
662	863	23.8	48.05	33.47666667	182	Other	8/1/2013 13:42	Q.t12	8/1/2013	13	42	2.717
663	863	23.8	46.86666667	33.79666667	203.3333333	Other	8/1/2013 13:42	T.t14	8/1/2013	13	42	2.717
664	863	23.8	45.72666667	32.5	198.6666667	Other	8/1/2013 13:42	O.t12	8/1/2013	13	42	2.717
665	853	23.9	45.43666667	31.83666667	198	Other	8/1/2013 13:47	S.t14	8/1/2013	13	47	2.783
666	853	23.9	43.08333333	31.05333333	199.3333333	Other	8/1/2013 13:47	R.t14	8/1/2013	13	47	2.783
667	853	23.9	44.87	31.485	204.6666667	Other	8/1/2013 13:47	K.t6	8/1/2013	13	47	2.783
668	853	23.9	46.51333333	33.655	185.6666667	Other	8/1/2013 13:47	P.t12	8/1/2013	13	47	2.783
669	853	23.9	47.78333333	32.11333333	180	Other	8/1/2013 13:47	L.t6	8/1/2013	13	47	2.783
670	853	23.9	48.39	33.39	181.3333333	Other	8/1/2013 13:47	Q.t12	8/1/2013	13	47	2.783
671	853	23.9	46.66666667	33.44333333	203.6666667	Other	8/1/2013 13:47	T.t14	8/1/2013	13	47	2.783
672	853	23.9	45.88666667	32.57	198	Other	8/1/2013 13:47	O.t12	8/1/2013	13	47	2.783
673	849	23.9	45.44	31.92	197.3333333	Other	8/1/2013 13:52	S.t14	8/1/2013	13	52	2.425
674	849	23.9	43.29333333	31.47333333	198.3333333	Other	8/1/2013 13:52	R.t14	8/1/2013	13	52	2.425
675	849	23.9	44.03666667	31.465	204.6666667	Other	8/1/2013 13:52	K.t6	8/1/2013	13	52	2.425
676	849	23.9	46.40666667	33.745	184.6666667	Other	8/1/2013 13:52	P.t12	8/1/2013	13	52	2.425
677	849	23.9	46.94333333	31.76666667	179.3333333	Other	8/1/2013 13:52	L.t6	8/1/2013	13	52	2.425
678	849	23.9	48.35	33.50333333	181	Other	8/1/2013 13:52	Q.t12	8/1/2013	13	52	2.425
679	849	23.9	46.22666667	33.36	203	Other	8/1/2013 13:52	T.t14	8/1/2013	13	52	2.425
680	849	23.9	45.87	32.555	197.6666667	Other	8/1/2013 13:52	O.t12	8/1/2013	13	52	2.425
681	835	23.98	46.81666667	32.60333333	196.6666667	Other	8/1/2013 13:57	S.t14	8/1/2013	13	57	2.133
682	835	23.98	44.39333333	31.81333333	197.6666667	Other	8/1/2013 13:57	R.t14	8/1/2013	13	57	2.133
683	835	23.98	45.14333333	31.81	204.3333333	Other	8/1/2013 13:57	K.t6	8/1/2013	13	57	2.133
684	835	23.98	47.99666667	34.235	184.3333333	Other	8/1/2013 13:57	P.t12	8/1/2013	13	57	2.133
685	835	23.98	47.74666667	32.36	178.3333333	Other	8/1/2013 13:57	L.t6	8/1/2013	13	57	2.133
686	835	23.98	49.57	33.78333333	180.3333333	Other	8/1/2013 13:57	Q.t12	8/1/2013	13	57	2.133
687	835	23.98	48	33.89333333	202.3333333	Other	8/1/2013 13:57	T.t14	8/1/2013	13	57	2.133
688	835	23.98	47.48	32.985	196.6666667	Other	8/1/2013 13:57	O.t12	8/1/2013	13	57	2.133
689	829	23.75	46.64333333	32.38	196.3333333	Other	8/1/2013 14:02	S.t14	8/1/2013	14	2	5.058
690	829	23.75	44.15666667	31.65666667	198	Other	8/1/2013 14:02	R.t14	8/1/2013	14	2	5.058
691	829	23.75	45.51666667	31.845	204	Other	8/1/2013 14:02	K.t6	8/1/2013	14	2	5.058
692	829	23.75	48.01	34.34	184	Other	8/1/2013 14:02	P.t12	8/1/2013	14	2	5.058
693	829	23.75	47.67333333	32.33	177.6666667	Other	8/1/2013 14:02	L.t6	8/1/2013	14	2	5.058
694	829	23.75	49.54	33.71333333	180	Other	8/1/2013 14:02	Q.t12	8/1/2013	14	2	5.058
695	829	23.75	47.58	33.80333333	202.3333333	Other	8/1/2013 14:02	T.t14	8/1/2013	14	2	5.058
696	829	23.75	47.49	33.035	196.3333333	Other	8/1/2013 14:02	O.t12	8/1/2013	14	2	5.058
697	816	23.68	46.28333333	32.33333333	197	Other	8/1/2013 14:07	S.t14	8/1/2013	14	7	3.8
698	816	23.68	43.31666667	31.44	199	Other	8/1/2013 14:07	R.t14	8/1/2013	14	7	3.8
699	816	23.68	41.32333333	31.33	205.3333333	Other	8/1/2013 14:07	K.t6	8/1/2013	14	7	3.8
700	816	23.68	46.26333333	33.8	184.3333333	Other	8/1/2013 14:07	P.t12	8/1/2013	14	7	3.8
701	816	23.68	46.03333333	31.57333333	177.6666667	Other	8/1/2013 14:07	L.t6	8/1/2013	14	7	3.8
702	816	23.68	47.785	33.38666667	180.6666667	Other	8/1/2013 14:07	Q.t12	8/1/2013	14	7	3.8
703	816	23.68	47.35666667	33.77666667	203	Other	8/1/2013 14:07	T.t14	8/1/2013	14	7	3.8
704	816	23.68	45.04	32.33	196.3333333	Other	8/1/2013 14:07	O.t12	8/1/2013	14	7	3.8
705	818	23.53	46.95	32.51666667	197.6666667	Other	8/1/2013 14:12	S.t14	8/1/2013	14	12	2.92
706	818	23.53	44.14	31.73333333	199.3333333	Other	8/1/2013 14:12	R.t14	8/1/2013	14	12	2.92
707	818	23.53	45.10333333	32.09	206.3333333	Other	8/1/2013 14:12	K.t6	8/1/2013	14	12	2.92
708	818	23.53	48.20666667	34.6	186.3333333	Other	8/1/2013 14:12	P.t12	8/1/2013	14	12	2.92
709	818	23.53	47.47	32.34333333	178	Other	8/1/2013 14:12	L.t6	8/1/2013	14	12	2.92
710	818	23.53	49.125	33.74666667	182	Other	8/1/2013 14:12	Q.t12	8/1/2013	14	12	2.92
711	818	23.53	48.06666667	34	204	Other	8/1/2013 14:12	T.t14	8/1/2013	14	12	2.92
712	818	23.53	47.22	33	198.3333333	Other	8/1/2013 14:12	O.t12	8/1/2013	14	12	2.92
713	785.4	24	48.78666667	33.11	186.3333333	Other	8/1/2013 14:27	S.t14	8/1/2013	14	27	3.22
714	785.4	24	46.60333333	32.56333333	188.3333333	Other	8/1/2013 14:27	R.t14	8/1/2013	14	27	3.22
715	785.4	24	46.17	32.355	193.3333333	Other	8/1/2013 14:27	K.t6	8/1/2013	14	27	3.22
716	785.4	24	49.6	35.03	174.6666667	Other	8/1/2013 14:27	P.t12	8/1/2013	14	27	3.22
717	785.4	24	48.79666667	32.82333333	165.3333333	Other	8/1/2013 14:27	L.t6	8/1/2013	14	27	3.22
718	785.4	24	51.57	34.30666667	170.6666667	Other	8/1/2013 14:27	Q.t12	8/1/2013	14	27	3.22
719	785.4	24	50.26666667	34.45	192.3333333	Other	8/1/2013 14:27	T.t14	8/1/2013	14	27	3.22
720	785.4	24	48.89	33.445	186.6666667	Other	8/1/2013 14:27	O.t12	8/1/2013	14	27	3.22
721	798.4	23.7	46.24666667	32.32666667	175.6666667	Other	8/1/2013 14:32	S.t14	8/1/2013	14	32	2.84
722	798.4	23.7	43.70666667	31.90333333	177.6666667	Other	8/1/2013 14:32	R.t14	8/1/2013	14	32	2.84
723	798.4	23.7	44.69666667	31.785	181	Other	8/1/2013 14:32	K.t6	8/1/2013	14	32	2.84
724	798.4	23.7	46.93666667	34.425	165	Other	8/1/2013 14:32	P.t12	8/1/2013	14	32	2.84
725	798.4	23.7	47.05666667	32.28666667	155.3333333	Other	8/1/2013 14:32	L.t6	8/1/2013	14	32	2.84
726	798.4	23.7	48.825	33.62333333	159.6666667	Other	8/1/2013 14:32	Q.t12	8/1/2013	14	32	2.84
727	798.4	23.7	46.98666667	33.79	181.6666667	Other	8/1/2013 14:32	T.t14	8/1/2013	14	32	2.84
728	798.4	23.7	46.57666667	33.07	175.3333333	Other	8/1/2013 14:32	O.t12	8/1/2013	14	32	2.84
729	632.1	23.7	44.59	32.09666667	154.6666667	Other	8/1/2013 14:37	S.t14	8/1/2013	14	37	3.29
730	632.1	23.7	41.78666667	31.53333333	157	Other	8/1/2013 14:37	R.t14	8/1/2013	14	37	3.29
731	632.1	23.7	43.19333333	31.475	157	Other	8/1/2013 14:37	K.t6	8/1/2013	14	37	3.29
732	632.1	23.7	44.53333333	33.855	144	Other	8/1/2013 14:37	P.t12	8/1/2013	14	37	3.29
733	632.1	23.7	45.32333333	31.8	135	Other	8/1/2013 14:37	L.t6	8/1/2013	14	37	3.29
734	632.1	23.7	46.495	33.13666667	139.3333333	Other	8/1/2013 14:37	Q.t12	8/1/2013	14	37	3.29
735	632.1	23.7	44.79	33.26333333	159	Other	8/1/2013 14:37	T.t14	8/1/2013	14	37	3.29
736	632.1	23.7	44.11333333	32.495	153.3333333	Other	8/1/2013 14:37	O.t12	8/1/2013	14	37	3.29
737	564.1	23.6	41.01	30.74666667	123	Other	8/1/2013 14:42	S.t14	8/1/2013	14	42	1.49
738	564.1	23.6	38.4	30.48666667	125.6666667	Other	8/1/2013 14:42	R.t14	8/1/2013	14	42	1.49
739	564.1	23.6	39.07333333	30.29	124.3333333	Other	8/1/2013 14:42	K.t6	8/1/2013	14	42	1.49
740	564.1	23.6	41.01333333	32.625	114	Other	8/1/2013 14:42	P.t12	8/1/2013	14	42	1.49
741	564.1	23.6	41.36	30.74	108	Other	8/1/2013 14:42	L.t6	8/1/2013	14	42	1.49
742	564.1	23.6	42.565	31.93666667	109.6666667	Other	8/1/2013 14:42	Q.t12	8/1/2013	14	42	1.49
743	564.1	23.6	41.02333333	32.04666667	127	Other	8/1/2013 14:42	T.t14	8/1/2013	14	42	1.49
744	564.1	23.6	40.08333333	31.36	122	Other	8/1/2013 14:42	O.t12	8/1/2013	14	42	1.49
745	376.8	23.5	38.88666667	30.49	92	Other	8/1/2013 14:47	S.t14	8/1/2013	14	47	2.98
746	376.8	23.5	37.23333333	30.28666667	95	Other	8/1/2013 14:47	R.t14	8/1/2013	14	47	2.98
747	376.8	23.5	36.74	29.94	91.66666667	Other	8/1/2013 14:47	K.t6	8/1/2013	14	47	2.98
748	376.8	23.5	38.52666667	31.92	83.66666667	Other	8/1/2013 14:47	P.t12	8/1/2013	14	47	2.98
749	376.8	23.5	39.03333333	30.16333333	79.33333333	Other	8/1/2013 14:47	L.t6	8/1/2013	14	47	2.98
750	376.8	23.5	39.96	31.08666667	80.33333333	Other	8/1/2013 14:47	Q.t12	8/1/2013	14	47	2.98
751	376.8	23.5	38.55333333	31.31333333	94.33333333	Other	8/1/2013 14:47	T.t14	8/1/2013	14	47	2.98
752	376.8	23.5	38.18666667	30.74	91.33333333	Other	8/1/2013 14:47	O.t12	8/1/2013	14	47	2.98
753	342.1	23.34	35.1	29.28	72.66666667	Other	8/1/2013 14:52	S.t14	8/1/2013	14	52	3.39
754	342.1	23.34	33.05	29.02666667	75	Other	8/1/2013 14:52	R.t14	8/1/2013	14	52	3.39
755	342.1	23.34	33.72666667	29.235	70.66666667	Other	8/1/2013 14:52	K.t6	8/1/2013	14	52	3.39
756	342.1	23.34	34.84333333	30.74	65.33333333	Other	8/1/2013 14:52	P.t12	8/1/2013	14	52	3.39
757	342.1	23.34	35.67666667	29.32666667	63.66666667	Other	8/1/2013 14:52	L.t6	8/1/2013	14	52	3.39
758	342.1	23.34	36.145	30.05333333	62.33333333	Other	8/1/2013 14:52	Q.t12	8/1/2013	14	52	3.39
759	342.1	23.34	34.69666667	30.10666667	74	Other	8/1/2013 14:52	T.t14	8/1/2013	14	52	3.39
760	342.1	23.34	34.46	29.77	71.33333333	Other	8/1/2013 14:52	O.t12	8/1/2013	14	52	3.39
761	326.3	23.6	33.26666667	28.64333333	55	Other	8/1/2013 14:57	S.t14	8/1/2013	14	57	3.43
762	326.3	23.6	31.64666667	28.49666667	56.33333333	Other	8/1/2013 14:57	R.t14	8/1/2013	14	57	3.43
763	326.3	23.6	31.14	28.41	53.33333333	Other	8/1/2013 14:57	K.t6	8/1/2013	14	57	3.43
764	326.3	23.6	32.82333333	29.815	48.66666667	Other	8/1/2013 14:57	P.t12	8/1/2013	14	57	3.43
765	326.3	23.6	33.52666667	28.64666667	49.33333333	Other	8/1/2013 14:57	L.t6	8/1/2013	14	57	3.43
766	326.3	23.6	34.275	29.51333333	45.66666667	Other	8/1/2013 14:57	Q.t12	8/1/2013	14	57	3.43
767	326.3	23.6	33.09666667	29.5	55.66666667	Other	8/1/2013 14:57	T.t14	8/1/2013	14	57	3.43
768	326.3	23.6	32.75666667	29.145	53.33333333	Other	8/1/2013 14:57	O.t12	8/1/2013	14	57	3.43
769	243.3	23.5	30.91333333	28.01666667	41	Other	8/1/2013 15:02	S.t14	8/1/2013	15	2	1.55
770	243.3	23.5	29.68	27.84	42.33333333	Other	8/1/2013 15:02	R.t14	8/1/2013	15	2	1.55
771	243.3	23.5	29	27.755	39.33333333	Other	8/1/2013 15:02	K.t6	8/1/2013	15	2	1.55
772	243.3	23.5	30.66	29.09	36.33333333	Other	8/1/2013 15:02	P.t12	8/1/2013	15	2	1.55
773	243.3	23.5	30.95333333	27.8	38.66666667	Other	8/1/2013 15:02	L.t6	8/1/2013	15	2	1.55
774	243.3	23.5	31.85	28.69333333	33	Other	8/1/2013 15:02	Q.t12	8/1/2013	15	2	1.55
775	243.3	23.5	30.59	28.62666667	41.66666667	Other	8/1/2013 15:02	T.t14	8/1/2013	15	2	1.55
776	243.3	23.5	30.49333333	28.425	39.33333333	Other	8/1/2013 15:02	O.t12	8/1/2013	15	2	1.55
777	216.1	23.4	28.84	27.32666667	33	Other	8/1/2013 15:07	S.t14	8/1/2013	15	7	3.04
778	216.1	23.4	27.88	27.10333333	34.33333333	Other	8/1/2013 15:07	R.t14	8/1/2013	15	7	3.04
779	216.1	23.4	27.51	27.135	31.33333333	Other	8/1/2013 15:07	K.t6	8/1/2013	15	7	3.04
780	216.1	23.4	28.76	28.35	29.33333333	Other	8/1/2013 15:07	P.t12	8/1/2013	15	7	3.04
781	216.1	23.4	29.37666667	27.18666667	33	Other	8/1/2013 15:07	L.t6	8/1/2013	15	7	3.04
782	216.1	23.4	29.82	27.98333333	26.33333333	Other	8/1/2013 15:07	Q.t12	8/1/2013	15	7	3.04
783	216.1	23.4	28.54666667	27.82	33.66666667	Other	8/1/2013 15:07	T.t14	8/1/2013	15	7	3.04
784	216.1	23.4	28.61333333	27.71	32	Other	8/1/2013 15:07	O.t12	8/1/2013	15	7	3.04
785	182.2	23.3	27.54333333	26.88333333	27	Other	8/1/2013 15:12	S.t14	8/1/2013	15	12	1.6
786	182.2	23.3	26.92666667	26.7	28	Other	8/1/2013 15:12	R.t14	8/1/2013	15	12	1.6
787	182.2	23.3	26.67333333	26.555	25.33333333	Other	8/1/2013 15:12	K.t6	8/1/2013	15	12	1.6
788	182.2	23.3	27.45333333	27.77	24	Other	8/1/2013 15:12	P.t12	8/1/2013	15	12	1.6
789	182.2	23.3	27.64	26.54333333	28	Other	8/1/2013 15:12	L.t6	8/1/2013	15	12	1.6
790	182.2	23.3	28.37	27.35333333	21	Other	8/1/2013 15:12	Q.t12	8/1/2013	15	12	1.6
791	182.2	23.3	27.23666667	27.19	27.33333333	Other	8/1/2013 15:12	T.t14	8/1/2013	15	12	1.6
792	182.2	23.3	27.44666667	27.185	26.33333333	Other	8/1/2013 15:12	O.t12	8/1/2013	15	12	1.6
793	158.2	23.2	26.82	26.48	21	Other	8/1/2013 15:17	S.t14	8/1/2013	15	17	2.06
794	158.2	23.2	26.24666667	26.29	21.33333333	Other	8/1/2013 15:17	R.t14	8/1/2013	15	17	2.06
795	158.2	23.2	25.75666667	26.15	19.33333333	Other	8/1/2013 15:17	K.t6	8/1/2013	15	17	2.06
796	158.2	23.2	26.71333333	27.295	18.33333333	Other	8/1/2013 15:17	P.t12	8/1/2013	15	17	2.06
797	158.2	23.2	26.79	26.11333333	21.66666667	Other	8/1/2013 15:17	L.t6	8/1/2013	15	17	2.06
798	158.2	23.2	27.51	26.92666667	15.33333333	Other	8/1/2013 15:17	Q.t12	8/1/2013	15	17	2.06
799	158.2	23.2	26.50666667	26.74	21	Other	8/1/2013 15:17	T.t14	8/1/2013	15	17	2.06
800	158.2	23.2	26.68666667	26.775	19.66666667	Other	8/1/2013 15:17	O.t12	8/1/2013	15	17	2.06
801	116.1	23.4	25.92666667	26.06	15	Other	8/1/2013 15:22	S.t14	8/1/2013	15	22	3.23
802	116.1	23.4	25.49666667	25.94333333	15.66666667	Other	8/1/2013 15:22	R.t14	8/1/2013	15	22	3.23
803	116.1	23.4	25.26	25.785	14.33333333	Other	8/1/2013 15:22	K.t6	8/1/2013	15	22	3.23
804	116.1	23.4	25.84	26.74	13.33333333	Other	8/1/2013 15:22	P.t12	8/1/2013	15	22	3.23
805	116.1	23.4	25.98666667	25.72333333	16	Other	8/1/2013 15:22	L.t6	8/1/2013	15	22	3.23
806	116.1	23.4	26.525	26.41333333	10.66666667	Other	8/1/2013 15:22	Q.t12	8/1/2013	15	22	3.23
807	116.1	23.4	25.66666667	26.28666667	15.33333333	Other	8/1/2013 15:22	T.t14	8/1/2013	15	22	3.23
808	116.1	23.4	25.82	26.31	14	Other	8/1/2013 15:22	O.t12	8/1/2013	15	22	3.23
809	83.7	23.2	25.03333333	25.61666667	13.66666667	Other	8/1/2013 15:27	S.t14	8/1/2013	15	27	3
810	83.7	23.2	24.74666667	25.45	14	Other	8/1/2013 15:27	R.t14	8/1/2013	15	27	3
811	83.7	23.2	24.66333333	25.325	13	Other	8/1/2013 15:27	K.t6	8/1/2013	15	27	3
812	83.7	23.2	24.98333333	26.195	11.33333333	Other	8/1/2013 15:27	P.t12	8/1/2013	15	27	3
813	83.7	23.2	25.21	25.30666667	13	Other	8/1/2013 15:27	L.t6	8/1/2013	15	27	3
814	83.7	23.2	25.56	25.93	9.333333333	Other	8/1/2013 15:27	Q.t12	8/1/2013	15	27	3
815	83.7	23.2	24.85333333	25.81333333	13.33333333	Other	8/1/2013 15:27	T.t14	8/1/2013	15	27	3
816	83.7	23.2	24.98333333	25.815	12.33333333	Other	8/1/2013 15:27	O.t12	8/1/2013	15	27	3
817	73.89	23.2	24.45333333	25.21666667	14	Other	8/1/2013 15:32	S.t14	8/1/2013	15	32	2
818	73.89	23.2	24.26666667	25.11	14.66666667	Other	8/1/2013 15:32	R.t14	8/1/2013	15	32	2
819	73.89	23.2	24.24333333	25.005	13.33333333	Other	8/1/2013 15:32	K.t6	8/1/2013	15	32	2
820	73.89	23.2	24.45	25.745	12.33333333	Other	8/1/2013 15:32	P.t12	8/1/2013	15	32	2
821	73.89	23.2	24.64666667	24.98333333	13.33333333	Other	8/1/2013 15:32	L.t6	8/1/2013	15	32	2
822	73.89	23.2	24.925	25.52666667	10	Other	8/1/2013 15:32	Q.t12	8/1/2013	15	32	2
823	73.89	23.2	24.29333333	25.35666667	14.33333333	Other	8/1/2013 15:32	T.t14	8/1/2013	15	32	2
824	73.89	23.2	24.41333333	25.48	13.33333333	Other	8/1/2013 15:32	O.t12	8/1/2013	15	32	2
825	81.5	23.1	24.22	24.87666667	15.66666667	Other	8/1/2013 15:37	S.t14	8/1/2013	15	37	2.27
826	81.5	23.1	24.03333333	24.78	16	Other	8/1/2013 15:37	R.t14	8/1/2013	15	37	2.27
827	81.5	23.1	24.06666667	24.73	15	Other	8/1/2013 15:37	K.t6	8/1/2013	15	37	2.27
828	81.5	23.1	24.24	25.375	13.33333333	Other	8/1/2013 15:37	P.t12	8/1/2013	15	37	2.27
829	81.5	23.1	24.4	24.64666667	14.33333333	Other	8/1/2013 15:37	L.t6	8/1/2013	15	37	2.27
830	81.5	23.1	24.585	25.14	11	Other	8/1/2013 15:37	Q.t12	8/1/2013	15	37	2.27
831	81.5	23.1	24.09	25.01666667	15.33333333	Other	8/1/2013 15:37	T.t14	8/1/2013	15	37	2.27
832	81.5	23.1	24.21333333	25.13	14.66666667	Other	8/1/2013 15:37	O.t12	8/1/2013	15	37	2.27
833	90.3	23.2	24.25	24.78333333	17	Other	8/1/2013 15:42	S.t14	8/1/2013	15	42	2.12
834	90.3	23.2	24.13	24.69	17.33333333	Other	8/1/2013 15:42	R.t14	8/1/2013	15	42	2.12
835	90.3	23.2	24.19	24.675	16.33333333	Other	8/1/2013 15:42	K.t6	8/1/2013	15	42	2.12
836	90.3	23.2	24.35333333	25.23	14.66666667	Other	8/1/2013 15:42	P.t12	8/1/2013	15	42	2.12
837	90.3	23.2	24.48666667	24.64333333	15.33333333	Other	8/1/2013 15:42	L.t6	8/1/2013	15	42	2.12
838	90.3	23.2	24.66	25.02666667	12.33333333	Other	8/1/2013 15:42	Q.t12	8/1/2013	15	42	2.12
839	90.3	23.2	24.17333333	24.85	17	Other	8/1/2013 15:42	T.t14	8/1/2013	15	42	2.12
840	90.3	23.2	24.33666667	24.995	16	Other	8/1/2013 15:42	O.t12	8/1/2013	15	42	2.12
841	88.2	23.2	24.19333333	24.60666667	20.66666667	Other	8/1/2013 15:47	S.t14	8/1/2013	15	47	3.04
842	88.2	23.2	24.10333333	24.53666667	21	Other	8/1/2013 15:47	R.t14	8/1/2013	15	47	3.04
843	88.2	23.2	24.17333333	24.495	19.33333333	Other	8/1/2013 15:47	K.t6	8/1/2013	15	47	3.04
844	88.2	23.2	24.35333333	25.06	17.33333333	Other	8/1/2013 15:47	P.t12	8/1/2013	15	47	3.04
845	88.2	23.2	24.43333333	24.53	18	Other	8/1/2013 15:47	L.t6	8/1/2013	15	47	3.04
846	88.2	23.2	24.605	24.85666667	15	Other	8/1/2013 15:47	Q.t12	8/1/2013	15	47	3.04
847	88.2	23.2	24.18666667	24.70666667	20.33333333	Other	8/1/2013 15:47	T.t14	8/1/2013	15	47	3.04
848	88.2	23.2	24.32666667	24.83	19	Other	8/1/2013 15:47	O.t12	8/1/2013	15	47	3.04
849	105.3	23.3	24.48	24.56666667	28.33333333	Other	8/1/2013 15:52	S.t14	8/1/2013	15	52	2.83
850	105.3	23.3	24.41	24.52333333	29.33333333	Other	8/1/2013 15:52	R.t14	8/1/2013	15	52	2.83
851	105.3	23.3	24.46	24.565	27.66666667	Other	8/1/2013 15:52	K.t6	8/1/2013	15	52	2.83
852	105.3	23.3	24.60666667	24.945	25	Other	8/1/2013 15:52	P.t12	8/1/2013	15	52	2.83
853	105.3	23.3	24.78333333	24.52	24.33333333	Other	8/1/2013 15:52	L.t6	8/1/2013	15	52	2.83
854	105.3	23.3	24.84	24.77666667	21.66666667	Other	8/1/2013 15:52	Q.t12	8/1/2013	15	52	2.83
855	105.3	23.3	24.51666667	24.66	28.66666667	Other	8/1/2013 15:52	T.t14	8/1/2013	15	52	2.83
856	105.3	23.3	24.58333333	24.725	26.66666667	Other	8/1/2013 15:52	O.t12	8/1/2013	15	52	2.83
857	126.1	23.21	24.77	24.54333333	103.6666667	Other	8/1/2013 15:57	S.t14	8/1/2013	15	57	1.27
858	126.1	23.21	24.71	24.54	104.3333333	Other	8/1/2013 15:57	R.t14	8/1/2013	15	57	1.27
859	126.1	23.21	24.58333333	24.54	103.3333333	Other	8/1/2013 15:57	K.t6	8/1/2013	15	57	1.27
860	126.1	23.21	24.95666667	24.975	92.33333333	Other	8/1/2013 15:57	P.t12	8/1/2013	15	57	1.27
861	126.1	23.21	25.03	24.45666667	82.66666667	Other	8/1/2013 15:57	L.t6	8/1/2013	15	57	1.27
862	126.1	23.21	25.19	24.78	91.33333333	Other	8/1/2013 15:57	Q.t12	8/1/2013	15	57	1.27
863	126.1	23.21	24.86	24.64333333	104	Other	8/1/2013 15:57	T.t14	8/1/2013	15	57	1.27
864	126.1	23.21	24.92666667	24.745	101.3333333	Other	8/1/2013 15:57	O.t12	8/1/2013	15	57	1.27
865	494.1	23.39	30.09	25.84333333	193.6666667	Other	8/1/2013 16:02	S.t14	8/1/2013	16	2	1.71
866	494.1	23.39	29.95666667	25.82	193	Other	8/1/2013 16:02	R.t14	8/1/2013	16	2	1.71
867	494.1	23.39	28.82666667	25.615	196	Other	8/1/2013 16:02	K.t6	8/1/2013	16	2	1.71
868	494.1	23.39	30.75333333	26.25	179	Other	8/1/2013 16:02	P.t12	8/1/2013	16	2	1.71
869	494.1	23.39	30.61333333	25.59333333	157.3333333	Other	8/1/2013 16:02	L.t6	8/1/2013	16	2	1.71
870	494.1	23.39	30.535	25.98	174.6666667	Other	8/1/2013 16:02	Q.t12	8/1/2013	16	2	1.71
871	494.1	23.39	30.85666667	25.97	197	Other	8/1/2013 16:02	T.t14	8/1/2013	16	2	1.71
872	494.1	23.39	30.60333333	25.87	189.3333333	Other	8/1/2013 16:02	O.t12	8/1/2013	16	2	1.71
873	663.9	23.94	39.91666667	28.16333333	194	Other	8/1/2013 16:07	S.t14	8/1/2013	16	7	3.692
874	663.9	23.94	40.19	28.02666667	193	Other	8/1/2013 16:07	R.t14	8/1/2013	16	7	3.692
875	663.9	23.94	36.51	27.9	196.3333333	Other	8/1/2013 16:07	K.t6	8/1/2013	16	7	3.692
876	663.9	23.94	41.46	28.71	180	Other	8/1/2013 16:07	P.t12	8/1/2013	16	7	3.692
877	663.9	23.94	40.98	27.71666667	157	Other	8/1/2013 16:07	L.t6	8/1/2013	16	7	3.692
878	663.9	23.94	40.315	28.14333333	175.6666667	Other	8/1/2013 16:07	Q.t12	8/1/2013	16	7	3.692
879	663.9	23.94	41.57666667	28.31333333	198.3333333	Other	8/1/2013 16:07	T.t14	8/1/2013	16	7	3.692
880	663.9	23.94	40.72666667	27.98	189.3333333	Other	8/1/2013 16:07	O.t12	8/1/2013	16	7	3.692
881	126.2	24.3	33.54666667	28.35333333	30.33333333	Other	8/1/2013 16:27	S.t14	8/1/2013	16	27	2.033
882	126.2	24.3	31.40666667	28.16	31.33333333	Other	8/1/2013 16:27	R.t14	8/1/2013	16	27	2.033
883	126.2	24.3	29.49333333	28.685	28.66666667	Other	8/1/2013 16:27	K.t6	8/1/2013	16	27	2.033
884	126.2	24.3	32.97666667	29.505	26	Other	8/1/2013 16:27	P.t12	8/1/2013	16	27	2.033
885	126.2	24.3	33.17	28.06666667	26.66666667	Other	8/1/2013 16:27	L.t6	8/1/2013	16	27	2.033
886	126.2	24.3	34.28	28.61666667	23	Other	8/1/2013 16:27	Q.t12	8/1/2013	16	27	2.033
887	126.2	24.3	32.85	28.98666667	30.66666667	Other	8/1/2013 16:27	T.t14	8/1/2013	16	27	2.033
888	126.2	24.3	32.32	28.795	28.66666667	Other	8/1/2013 16:27	O.t12	8/1/2013	16	27	2.033
889	166.1	24.07	30.16	27.80333333	32.33333333	Other	8/1/2013 16:32	S.t14	8/1/2013	16	32	2.475
890	166.1	24.07	28.70666667	27.66333333	33.33333333	Other	8/1/2013 16:32	R.t14	8/1/2013	16	32	2.475
891	166.1	24.07	27.72	28.075	31.33333333	Other	8/1/2013 16:32	K.t6	8/1/2013	16	32	2.475
892	166.1	24.07	29.81666667	28.86	28.33333333	Other	8/1/2013 16:32	P.t12	8/1/2013	16	32	2.475
893	166.1	24.07	30.31333333	27.75333333	29.66666667	Other	8/1/2013 16:32	L.t6	8/1/2013	16	32	2.475
894	166.1	24.07	30.955	28.14333333	25	Other	8/1/2013 16:32	Q.t12	8/1/2013	16	32	2.475
895	166.1	24.07	29.41333333	28.17	33	Other	8/1/2013 16:32	T.t14	8/1/2013	16	32	2.475
896	166.1	24.07	29.48666667	28.225	30.66666667	Other	8/1/2013 16:32	O.t12	8/1/2013	16	32	2.475
897	185.1	23.99	28.58333333	27.31	35.33333333	Other	8/1/2013 16:37	S.t14	8/1/2013	16	37	2.542
898	185.1	23.99	27.57666667	27.29333333	36.33333333	Other	8/1/2013 16:37	R.t14	8/1/2013	16	37	2.542
899	185.1	23.99	26.78666667	27.38	35.33333333	Other	8/1/2013 16:37	K.t6	8/1/2013	16	37	2.542
900	185.1	23.99	28.33333333	28.295	30.66666667	Other	8/1/2013 16:37	P.t12	8/1/2013	16	37	2.542
901	185.1	23.99	28.56	27.07666667	32.66666667	Other	8/1/2013 16:37	L.t6	8/1/2013	16	37	2.542
902	185.1	23.99	29.125	27.65	28.33333333	Other	8/1/2013 16:37	Q.t12	8/1/2013	16	37	2.542
903	185.1	23.99	28.02333333	27.62	36	Other	8/1/2013 16:37	T.t14	8/1/2013	16	37	2.542
904	185.1	23.99	28.13333333	27.725	33.66666667	Other	8/1/2013 16:37	O.t12	8/1/2013	16	37	2.542
905	185	23.91	28.15	27.19333333	43.33333333	Other	8/1/2013 16:42	S.t14	8/1/2013	16	42	2.568
906	185	23.91	27.40333333	27.13666667	44	Other	8/1/2013 16:42	R.t14	8/1/2013	16	42	2.568
907	185	23.91	26.83	27.08	44	Other	8/1/2013 16:42	K.t6	8/1/2013	16	42	2.568
908	185	23.91	27.97	27.99	39	Other	8/1/2013 16:42	P.t12	8/1/2013	16	42	2.568
909	185	23.91	28.23333333	26.90666667	39.33333333	Other	8/1/2013 16:42	L.t6	8/1/2013	16	42	2.568
910	185	23.91	28.57	27.44666667	35.66666667	Other	8/1/2013 16:42	Q.t12	8/1/2013	16	42	2.568
911	185	23.91	27.72333333	27.35333333	44.33333333	Other	8/1/2013 16:42	T.t14	8/1/2013	16	42	2.568
912	185	23.91	27.86666667	27.43	41.33333333	Other	8/1/2013 16:42	O.t12	8/1/2013	16	42	2.568
913	195.7	24	28.38333333	26.88333333	68.66666667	Other	8/1/2013 16:47	S.t14	8/1/2013	16	47	2.168
914	195.7	24	27.79333333	26.89	71	Other	8/1/2013 16:47	R.t14	8/1/2013	16	47	2.168
915	195.7	24	27.16	26.83	67.66666667	Other	8/1/2013 16:47	K.t6	8/1/2013	16	47	2.168
916	195.7	24	28.4	27.65	60	Other	8/1/2013 16:47	P.t12	8/1/2013	16	47	2.168
917	195.7	24	28.60666667	26.69	54.33333333	Other	8/1/2013 16:47	L.t6	8/1/2013	16	47	2.168
918	195.7	24	28.745	27.14	58	Other	8/1/2013 16:47	Q.t12	8/1/2013	16	47	2.168
919	195.7	24	28.27666667	27.12333333	69.33333333	Other	8/1/2013 16:47	T.t14	8/1/2013	16	47	2.168
920	195.7	24	28.14	27.105	67.33333333	Other	8/1/2013 16:47	O.t12	8/1/2013	16	47	2.168
921	233.1	23.9	29.35333333	26.88	104.6666667	Other	8/1/2013 16:52	S.t14	8/1/2013	16	52	1.73
922	233.1	23.9	28.88333333	26.93	106	Other	8/1/2013 16:52	R.t14	8/1/2013	16	52	1.73
923	233.1	23.9	28.22	26.9	104.3333333	Other	8/1/2013 16:52	K.t6	8/1/2013	16	52	1.73
924	233.1	23.9	29.65666667	27.625	94.66666667	Other	8/1/2013 16:52	P.t12	8/1/2013	16	52	1.73
925	233.1	23.9	30.02666667	26.68333333	78.66666667	Other	8/1/2013 16:52	L.t6	8/1/2013	16	52	1.73
926	233.1	23.9	29.955	27.20333333	91	Other	8/1/2013 16:52	Q.t12	8/1/2013	16	52	1.73
927	233.1	23.9	29.45333333	27.12333333	106.3333333	Other	8/1/2013 16:52	T.t14	8/1/2013	16	52	1.73
928	233.1	23.9	29.53666667	27.165	102.6666667	Other	8/1/2013 16:52	O.t12	8/1/2013	16	52	1.73
929	28.85	23.1	23.39	24.60666667	5.333333333	Other	8/1/2013 18:22	S.t14	8/1/2013	18	22	2.06
930	28.85	23.1	23.04333333	24.73333333	5.333333333	Other	8/1/2013 18:22	R.t14	8/1/2013	18	22	2.06
931	28.85	23.1	22.97333333	24.765	5	Other	8/1/2013 18:22	K.t6	8/1/2013	18	22	2.06
932	28.85	23.1	22.56	24.32	4.666666667	Other	8/1/2013 18:22	P.t12	8/1/2013	18	22	2.06
933	28.85	23.1	23.44333333	24.54	4.666666667	Other	8/1/2013 18:22	L.t6	8/1/2013	18	22	2.06
934	28.85	23.1	22.97	24.16	3	Other	8/1/2013 18:22	Q.t12	8/1/2013	18	22	2.06
935	28.85	23.1	22.87666667	24.52333333	5	Other	8/1/2013 18:22	T.t14	8/1/2013	18	22	2.06
936	28.85	23.1	22.79666667	24.215	4.666666667	Other	8/1/2013 18:22	O.t12	8/1/2013	18	22	2.06
937	26.71	23.19	22.89333333	24.26333333	4	Other	8/1/2013 18:27	S.t14	8/1/2013	18	27	0.6
938	26.71	23.19	22.65333333	24.35333333	4	Other	8/1/2013 18:27	R.t14	8/1/2013	18	27	0.6
939	26.71	23.19	22.66	24.38	4	Other	8/1/2013 18:27	K.t6	8/1/2013	18	27	0.6
940	26.71	23.19	22.36	24.06	3.333333333	Other	8/1/2013 18:27	P.t12	8/1/2013	18	27	0.6
941	26.71	23.19	22.97333333	24.16	3.666666667	Other	8/1/2013 18:27	L.t6	8/1/2013	18	27	0.6
942	26.71	23.19	22.675	23.90333333	2	Other	8/1/2013 18:27	Q.t12	8/1/2013	18	27	0.6
943	26.71	23.19	22.51	24.17666667	4	Other	8/1/2013 18:27	T.t14	8/1/2013	18	27	0.6
944	26.71	23.19	22.61333333	24	3.666666667	Other	8/1/2013 18:27	O.t12	8/1/2013	18	27	0.6
945	21.25	23	22.45666667	23.95666667	3	Other	8/1/2013 18:32	S.t14	8/1/2013	18	32	1.182
946	21.25	23	22.31666667	23.97666667	3	Other	8/1/2013 18:32	R.t14	8/1/2013	18	32	1.182
947	21.25	23	22.34666667	24	2.333333333	Other	8/1/2013 18:32	K.t6	8/1/2013	18	32	1.182
948	21.25	23	22.07333333	23.79	2.333333333	Other	8/1/2013 18:32	P.t12	8/1/2013	18	32	1.182
949	21.25	23	22.5	23.81333333	2.666666667	Other	8/1/2013 18:32	L.t6	8/1/2013	18	32	1.182
950	21.25	23	22.33	23.64666667	1.333333333	Other	8/1/2013 18:32	Q.t12	8/1/2013	18	32	1.182
951	21.25	23	22.17333333	23.85666667	3	Other	8/1/2013 18:32	T.t14	8/1/2013	18	32	1.182
952	21.25	23	22.33333333	23.75	2.333333333	Other	8/1/2013 18:32	O.t12	8/1/2013	18	32	1.182
953	14.28	23	21.99	23.65	2	Other	8/1/2013 18:37	S.t14	8/1/2013	18	37	2.24
954	14.28	23	21.85666667	23.67333333	2.333333333	Other	8/1/2013 18:37	R.t14	8/1/2013	18	37	2.24
955	14.28	23	21.92333333	23.64	2	Other	8/1/2013 18:37	K.t6	8/1/2013	18	37	2.24
956	14.28	23	21.7	23.525	2	Other	8/1/2013 18:37	P.t12	8/1/2013	18	37	2.24
957	14.28	23	21.98	23.50666667	2	Other	8/1/2013 18:37	L.t6	8/1/2013	18	37	2.24
958	14.28	23	21.925	23.4	0.333333333	Other	8/1/2013 18:37	Q.t12	8/1/2013	18	37	2.24
959	14.28	23	21.72333333	23.58666667	2	Other	8/1/2013 18:37	T.t14	8/1/2013	18	37	2.24
960	14.28	23	21.96666667	23.515	2	Other	8/1/2013 18:37	O.t12	8/1/2013	18	37	2.24
961	11.82	22.8	21.65333333	23.32	2	Other	8/1/2013 18:42	S.t14	8/1/2013	18	42	0.97
962	11.82	22.8	21.54333333	23.32666667	2	Other	8/1/2013 18:42	R.t14	8/1/2013	18	42	0.97
963	11.82	22.8	21.72666667	23.29	2	Other	8/1/2013 18:42	K.t6	8/1/2013	18	42	0.97
964	11.82	22.8	21.40666667	23.24	1.666666667	Other	8/1/2013 18:42	P.t12	8/1/2013	18	42	0.97
965	11.82	22.8	21.71	23.18666667	2	Other	8/1/2013 18:42	L.t6	8/1/2013	18	42	0.97
966	11.82	22.8	21.605	23.14	0.333333333	Other	8/1/2013 18:42	Q.t12	8/1/2013	18	42	0.97
967	11.82	22.8	21.41	23.28	2	Other	8/1/2013 18:42	T.t14	8/1/2013	18	42	0.97
968	11.82	22.8	21.69333333	23.255	2	Other	8/1/2013 18:42	O.t12	8/1/2013	18	42	0.97
969	11.58	22.7	21.36	23.04333333	2	Other	8/1/2013 18:47	S.t14	8/1/2013	18	47	1.12
970	11.58	22.7	21.28333333	23.04666667	2	Other	8/1/2013 18:47	R.t14	8/1/2013	18	47	1.12
971	11.58	22.7	21.39333333	22.99	2	Other	8/1/2013 18:47	K.t6	8/1/2013	18	47	1.12
972	11.58	22.7	21.2	23.01	1.666666667	Other	8/1/2013 18:47	P.t12	8/1/2013	18	47	1.12
973	11.58	22.7	21.37333333	22.91666667	1.666666667	Other	8/1/2013 18:47	L.t6	8/1/2013	18	47	1.12
974	11.58	22.7	21.335	22.92333333	0.333333333	Other	8/1/2013 18:47	Q.t12	8/1/2013	18	47	1.12
975	11.58	22.7	21.16333333	23.01333333	2	Other	8/1/2013 18:47	T.t14	8/1/2013	18	47	1.12
976	11.58	22.7	21.46666667	23.04	1.666666667	Other	8/1/2013 18:47	O.t12	8/1/2013	18	47	1.12
977	10.81	22.6	21.2	22.87	2	Other	8/1/2013 18:52	S.t14	8/1/2013	18	52	0.975
978	10.81	22.6	21.12333333	22.84	2	Other	8/1/2013 18:52	R.t14	8/1/2013	18	52	0.975
979	10.81	22.6	21.22666667	22.78	1.666666667	Other	8/1/2013 18:52	K.t6	8/1/2013	18	52	0.975
980	10.81	22.6	21.03666667	22.845	1.333333333	Other	8/1/2013 18:52	P.t12	8/1/2013	18	52	0.975
981	10.81	22.6	21.19666667	22.71666667	1.666666667	Other	8/1/2013 18:52	L.t6	8/1/2013	18	52	0.975
982	10.81	22.6	21.2	22.76666667	0.333333333	Other	8/1/2013 18:52	Q.t12	8/1/2013	18	52	0.975
983	10.81	22.6	21.02666667	22.82333333	2	Other	8/1/2013 18:52	T.t14	8/1/2013	18	52	0.975
984	10.81	22.6	21.34666667	22.895	1.333333333	Other	8/1/2013 18:52	O.t12	8/1/2013	18	52	0.975
985	10.49	22.5	21.05333333	22.65666667	1.666666667	Other	8/1/2013 18:57	S.t14	8/1/2013	18	57	1.667
986	10.49	22.5	20.99333333	22.63666667	1.333333333	Other	8/1/2013 18:57	R.t14	8/1/2013	18	57	1.667
987	10.49	22.5	21.17	22.6	1	Other	8/1/2013 18:57	K.t6	8/1/2013	18	57	1.667
988	10.49	22.5	20.92333333	22.69	1	Other	8/1/2013 18:57	P.t12	8/1/2013	18	57	1.667
989	10.49	22.5	21.11333333	22.55	1	Other	8/1/2013 18:57	L.t6	8/1/2013	18	57	1.667
990	10.49	22.5	21.1	22.62666667	0.333333333	Other	8/1/2013 18:57	Q.t12	8/1/2013	18	57	1.667
991	10.49	22.5	20.91	22.63666667	1	Other	8/1/2013 18:57	T.t14	8/1/2013	18	57	1.667
992	10.49	22.5	21.26666667	22.75	1	Other	8/1/2013 18:57	O.t12	8/1/2013	18	57	1.667
993	9.43	22.5	21.00333333	22.56666667	1	Other	8/1/2013 19:02	S.t14	8/1/2013	19	2	1.367
994	9.43	22.5	20.99	22.53333333	1	Other	8/1/2013 19:02	R.t14	8/1/2013	19	2	1.367
995	9.43	22.5	21.12333333	22.46	1	Other	8/1/2013 19:02	K.t6	8/1/2013	19	2	1.367
996	9.43	22.5	20.94	22.56	0.666666667	Other	8/1/2013 19:02	P.t12	8/1/2013	19	2	1.367
997	9.43	22.5	21.02	22.43333333	1	Other	8/1/2013 19:02	L.t6	8/1/2013	19	2	1.367
998	9.43	22.5	21.025	22.51666667	0	Other	8/1/2013 19:02	Q.t12	8/1/2013	19	2	1.367
999	9.43	22.5	20.89	22.54666667	1	Other	8/1/2013 19:02	T.t14	8/1/2013	19	2	1.367
1000	9.43	22.5	21.25	22.635	1	Other	8/1/2013 19:02	O.t12	8/1/2013	19	2	1.367
1001	1.659	17.8	15.97333333	17.29	1	Other	8/2/2013 4:47	S.t14	8/2/2013	4	47	1.2
1002	1.659	17.8	16.03	17.27666667	0.666666667	Other	8/2/2013 4:47	R.t14	8/2/2013	4	47	1.2
1003	1.659	17.8	16.27333333	17.155	0.666666667	Other	8/2/2013 4:47	K.t6	8/2/2013	4	47	1.2
1004	1.659	17.8	16.11666667	17.36	1	Other	8/2/2013 4:47	P.t12	8/2/2013	4	47	1.2
1005	1.659	17.8	16.05	17.15	0.666666667	Other	8/2/2013 4:47	L.t6	8/2/2013	4	47	1.2
1006	1.659	17.8	15.95	17.26333333	0	Other	8/2/2013 4:47	Q.t12	8/2/2013	4	47	1.2
1007	1.659	17.8	15.61666667	17.18333333	1	Other	8/2/2013 4:47	T.t14	8/2/2013	4	47	1.2
1008	1.659	17.8	16.36666667	17.48	0.333333333	Other	8/2/2013 4:47	O.t12	8/2/2013	4	47	1.2
1009	3.007	17.8	16.01	17.30666667	1	Other	8/2/2013 4:52	S.t14	8/2/2013	4	52	2.033
1010	3.007	17.8	16.03	17.28333333	1.333333333	Other	8/2/2013 4:52	R.t14	8/2/2013	4	52	2.033
1011	3.007	17.8	16.37333333	17.205	1	Other	8/2/2013 4:52	K.t6	8/2/2013	4	52	2.033
1012	3.007	17.8	16.16333333	17.365	1	Other	8/2/2013 4:52	P.t12	8/2/2013	4	52	2.033
1013	3.007	17.8	16.14	17.19333333	0.666666667	Other	8/2/2013 4:52	L.t6	8/2/2013	4	52	2.033
1014	3.007	17.8	15.99	17.27666667	0	Other	8/2/2013 4:52	Q.t12	8/2/2013	4	52	2.033
1015	3.007	17.8	15.68	17.22333333	1	Other	8/2/2013 4:52	T.t14	8/2/2013	4	52	2.033
1016	3.007	17.8	16.39	17.49	1	Other	8/2/2013 4:52	O.t12	8/2/2013	4	52	2.033
1017	5.104	17.8	16.08666667	17.34	2	Other	8/2/2013 4:57	S.t14	8/2/2013	4	57	1.468
1018	5.104	17.8	16.10333333	17.32333333	2	Other	8/2/2013 4:57	R.t14	8/2/2013	4	57	1.468
1019	5.104	17.8	16.31333333	17.2	1.333333333	Other	8/2/2013 4:57	K.t6	8/2/2013	4	57	1.468
1020	5.104	17.8	16.15333333	17.42	1.666666667	Other	8/2/2013 4:57	P.t12	8/2/2013	4	57	1.468
1021	5.104	17.8	16.17666667	17.22	1.333333333	Other	8/2/2013 4:57	L.t6	8/2/2013	4	57	1.468
1022	5.104	17.8	16.07	17.35	0.333333333	Other	8/2/2013 4:57	Q.t12	8/2/2013	4	57	1.468
1023	5.104	17.8	15.8	17.26333333	1	Other	8/2/2013 4:57	T.t14	8/2/2013	4	57	1.468
1024	5.104	17.8	16.44	17.54	1.666666667	Other	8/2/2013 4:57	O.t12	8/2/2013	4	57	1.468
1025	8.11	17.8	16.12666667	17.36333333	3	Morning	8/2/2013 5:02	S.t14	8/2/2013	5	2	1.84
1026	8.11	17.8	16.1	17.35333333	2.666666667	Morning	8/2/2013 5:02	R.t14	8/2/2013	5	2	1.84
1027	8.11	17.8	16.29666667	17.205	1.333333333	Morning	8/2/2013 5:02	K.t6	8/2/2013	5	2	1.84
1028	8.11	17.8	16.14	17.425	2.666666667	Morning	8/2/2013 5:02	P.t12	8/2/2013	5	2	1.84
1029	8.11	17.8	16.12666667	17.20333333	2.333333333	Morning	8/2/2013 5:02	L.t6	8/2/2013	5	2	1.84
1030	8.11	17.8	16.06333333	17.35333333	1	Morning	8/2/2013 5:02	Q.t12	8/2/2013	5	2	1.84
1031	8.11	17.8	15.83333333	17.29	2	Morning	8/2/2013 5:02	T.t14	8/2/2013	5	2	1.84
1032	8.11	17.8	16.41333333	17.535	3	Morning	8/2/2013 5:02	O.t12	8/2/2013	5	2	1.84
1033	11.42	17.7	16.29	17.43	4	Morning	8/2/2013 5:07	S.t14	8/2/2013	5	7	1.377
1034	11.42	17.7	16.29666667	17.41666667	4	Morning	8/2/2013 5:07	R.t14	8/2/2013	5	7	1.377
1035	11.42	17.7	16.58666667	17.315	3.333333333	Morning	8/2/2013 5:07	K.t6	8/2/2013	5	7	1.377
1036	11.42	17.7	16.4	17.51	3.666666667	Morning	8/2/2013 5:07	P.t12	8/2/2013	5	7	1.377
1037	11.42	17.7	16.4	17.31333333	3	Morning	8/2/2013 5:07	L.t6	8/2/2013	5	7	1.377
1038	11.42	17.7	16.25	17.41333333	1.666666667	Morning	8/2/2013 5:07	Q.t12	8/2/2013	5	7	1.377
1039	11.42	17.7	16.00666667	17.35666667	3.666666667	Morning	8/2/2013 5:07	T.t14	8/2/2013	5	7	1.377
1040	11.42	17.7	16.60666667	17.59	3.666666667	Morning	8/2/2013 5:07	O.t12	8/2/2013	5	7	1.377
1041	14.53	17.75	16.40333333	17.44333333	5	Morning	8/2/2013 5:12	S.t14	8/2/2013	5	12	1.175
1042	14.53	17.75	16.43333333	17.46	5	Morning	8/2/2013 5:12	R.t14	8/2/2013	5	12	1.175
1043	14.53	17.75	16.62333333	17.35	4.666666667	Morning	8/2/2013 5:12	K.t6	8/2/2013	5	12	1.175
1044	14.53	17.75	16.47	17.535	4	Morning	8/2/2013 5:12	P.t12	8/2/2013	5	12	1.175
1045	14.53	17.75	16.44333333	17.33	4	Morning	8/2/2013 5:12	L.t6	8/2/2013	5	12	1.175
1046	14.53	17.75	16.34666667	17.44666667	3	Morning	8/2/2013 5:12	Q.t12	8/2/2013	5	12	1.175
1047	14.53	17.75	16.09	17.39	4.333333333	Morning	8/2/2013 5:12	T.t14	8/2/2013	5	12	1.175
1048	14.53	17.75	16.66666667	17.615	4.333333333	Morning	8/2/2013 5:12	O.t12	8/2/2013	5	12	1.175
1049	18.03	17.78	16.56666667	17.51	6	Morning	8/2/2013 5:17	S.t14	8/2/2013	5	17	1.725
1050	18.03	17.78	16.58	17.50666667	6	Morning	8/2/2013 5:17	R.t14	8/2/2013	5	17	1.725
1051	18.03	17.78	16.66	17.395	5.333333333	Morning	8/2/2013 5:17	K.t6	8/2/2013	5	17	1.725
1052	18.03	17.78	16.53666667	17.585	5.333333333	Morning	8/2/2013 5:17	P.t12	8/2/2013	5	17	1.725
1053	18.03	17.78	16.52666667	17.38333333	5	Morning	8/2/2013 5:17	L.t6	8/2/2013	5	17	1.725
1054	18.03	17.78	16.42666667	17.49333333	3.666666667	Morning	8/2/2013 5:17	Q.t12	8/2/2013	5	17	1.725
1055	18.03	17.78	16.28666667	17.46666667	5.666666667	Morning	8/2/2013 5:17	T.t14	8/2/2013	5	17	1.725
1056	18.03	17.78	16.70666667	17.655	6	Morning	8/2/2013 5:17	O.t12	8/2/2013	5	17	1.725
1057	21.62	17.7	16.68333333	17.56666667	7	Morning	8/2/2013 5:22	S.t14	8/2/2013	5	22	1.142
1058	21.62	17.7	16.66	17.57666667	7	Morning	8/2/2013 5:22	R.t14	8/2/2013	5	22	1.142
1059	21.62	17.7	16.77	17.45	6.666666667	Morning	8/2/2013 5:22	K.t6	8/2/2013	5	22	1.142
1060	21.62	17.7	16.70333333	17.65	7	Morning	8/2/2013 5:22	P.t12	8/2/2013	5	22	1.142
1061	21.62	17.7	16.67666667	17.45666667	6	Morning	8/2/2013 5:22	L.t6	8/2/2013	5	22	1.142
1062	21.62	17.7	16.63	17.56333333	5	Morning	8/2/2013 5:22	Q.t12	8/2/2013	5	22	1.142
1063	21.62	17.7	16.45	17.55	6.666666667	Morning	8/2/2013 5:22	T.t14	8/2/2013	5	22	1.142
1064	21.62	17.7	16.89333333	17.7	7	Morning	8/2/2013 5:22	O.t12	8/2/2013	5	22	1.142
1065	25.44	17.8	16.86666667	17.65666667	8.333333333	Morning	8/2/2013 5:27	S.t14	8/2/2013	5	27	1.51
1066	25.44	17.8	16.83	17.67333333	8.666666667	Morning	8/2/2013 5:27	R.t14	8/2/2013	5	27	1.51
1067	25.44	17.8	16.98	17.595	9.333333333	Morning	8/2/2013 5:27	K.t6	8/2/2013	5	27	1.51
1068	25.44	17.8	16.87	17.75	7.333333333	Morning	8/2/2013 5:27	P.t12	8/2/2013	5	27	1.51
1069	25.44	17.8	16.89333333	17.57666667	7.333333333	Morning	8/2/2013 5:27	L.t6	8/2/2013	5	27	1.51
1070	25.44	17.8	16.88333333	17.65	5.333333333	Morning	8/2/2013 5:27	Q.t12	8/2/2013	5	27	1.51
1071	25.44	17.8	16.67333333	17.66	8	Morning	8/2/2013 5:27	T.t14	8/2/2013	5	27	1.51
1072	25.44	17.8	17.09333333	17.775	7.333333333	Morning	8/2/2013 5:27	O.t12	8/2/2013	5	27	1.51
1073	27.82	17.83	17.06333333	17.73333333	10.66666667	Morning	8/2/2013 5:32	S.t14	8/2/2013	5	32	1.68
1074	27.82	17.83	17.07333333	17.74333333	11	Morning	8/2/2013 5:32	R.t14	8/2/2013	5	32	1.68
1075	27.82	17.83	17.23666667	17.665	38	Morning	8/2/2013 5:32	K.t6	8/2/2013	5	32	1.68
1076	27.82	17.83	17.1	17.875	19.33333333	Morning	8/2/2013 5:32	P.t12	8/2/2013	5	32	1.68
1077	27.82	17.83	17.14	17.66666667	31.66666667	Morning	8/2/2013 5:32	L.t6	8/2/2013	5	32	1.68
1078	27.82	17.83	17.1	17.78	20.66666667	Morning	8/2/2013 5:32	Q.t12	8/2/2013	5	32	1.68
1079	27.82	17.83	16.88	17.74	10	Morning	8/2/2013 5:32	T.t14	8/2/2013	5	32	1.68
1080	27.82	17.83	17.29333333	17.89	16	Morning	8/2/2013 5:32	O.t12	8/2/2013	5	32	1.68
1081	31.12	18	17.42333333	17.85333333	31.33333333	Morning	8/2/2013 5:37	S.t14	8/2/2013	5	37	1.1
1082	31.12	18	17.39666667	17.87	38.66666667	Morning	8/2/2013 5:37	R.t14	8/2/2013	5	37	1.1
1083	31.12	18	19.54666667	18.015	70.66666667	Morning	8/2/2013 5:37	K.t6	8/2/2013	5	37	1.1
1084	31.12	18	17.75666667	18.025	60	Morning	8/2/2013 5:37	P.t12	8/2/2013	5	37	1.1
1085	31.12	18	19.75333333	18	50.33333333	Morning	8/2/2013 5:37	L.t6	8/2/2013	5	37	1.1
1086	31.12	18	18.35666667	17.97333333	59.33333333	Morning	8/2/2013 5:37	Q.t12	8/2/2013	5	37	1.1
1087	31.12	18	17.26333333	17.89	23	Morning	8/2/2013 5:37	T.t14	8/2/2013	5	37	1.1
1088	31.12	18	18.3	17.98	53.66666667	Morning	8/2/2013 5:37	O.t12	8/2/2013	5	37	1.1
1089	35.04	18.1	18.84666667	18.07	84.33333333	Morning	8/2/2013 5:42	S.t14	8/2/2013	5	42	1.36
1090	35.04	18.1	19.24666667	18.15666667	90	Morning	8/2/2013 5:42	R.t14	8/2/2013	5	42	1.36
1091	35.04	18.1	22.09666667	18.635	91.33333333	Morning	8/2/2013 5:42	K.t6	8/2/2013	5	42	1.36
1092	35.04	18.1	20.75333333	18.805	84.33333333	Morning	8/2/2013 5:42	P.t12	8/2/2013	5	42	1.36
1093	35.04	18.1	23.17333333	18.67333333	58	Morning	8/2/2013 5:42	L.t6	8/2/2013	5	42	1.36
1094	35.04	18.1	21.97	18.57	81	Morning	8/2/2013 5:42	Q.t12	8/2/2013	5	42	1.36
1095	35.04	18.1	18.20666667	18.05333333	79	Morning	8/2/2013 5:42	T.t14	8/2/2013	5	42	1.36
1096	35.04	18.1	21.79	18.515	69.66666667	Morning	8/2/2013 5:42	O.t12	8/2/2013	5	42	1.36
1097	100.6	18.2	22.63666667	18.78	104	Morning	8/2/2013 5:47	S.t14	8/2/2013	5	47	1.618
1098	100.6	18.2	23.41666667	18.93333333	106	Morning	8/2/2013 5:47	R.t14	8/2/2013	5	47	1.618
1099	100.6	18.2	23.17666667	19.315	101.3333333	Morning	8/2/2013 5:47	K.t6	8/2/2013	5	47	1.618
1100	100.6	18.2	22.57666667	19.51	87.66666667	Morning	8/2/2013 5:47	P.t12	8/2/2013	5	47	1.618
1101	100.6	18.2	24.99	19.19333333	62.66666667	Morning	8/2/2013 5:47	L.t6	8/2/2013	5	47	1.618
1102	100.6	18.2	24.81	19.16333333	90	Morning	8/2/2013 5:47	Q.t12	8/2/2013	5	47	1.618
1103	100.6	18.2	22.88333333	18.81333333	104.3333333	Morning	8/2/2013 5:47	T.t14	8/2/2013	5	47	1.618
1104	100.6	18.2	24.40666667	19.14	76	Morning	8/2/2013 5:47	O.t12	8/2/2013	5	47	1.618
1105	113.6	18.3	25.11666667	19.46333333	109.6666667	Morning	8/2/2013 5:52	S.t14	8/2/2013	5	52	1.664
1106	113.6	18.3	25.45	19.6	111.6666667	Morning	8/2/2013 5:52	R.t14	8/2/2013	5	52	1.664
1107	113.6	18.3	24.01666667	19.945	107	Morning	8/2/2013 5:52	K.t6	8/2/2013	5	52	1.664
1108	113.6	18.3	23.88	20.13	79.33333333	Morning	8/2/2013 5:52	P.t12	8/2/2013	5	52	1.664
1109	113.6	18.3	26.45	19.69	67	Morning	8/2/2013 5:52	L.t6	8/2/2013	5	52	1.664
1110	113.6	18.3	27.04666667	19.72333333	95	Morning	8/2/2013 5:52	Q.t12	8/2/2013	5	52	1.664
1111	113.6	18.3	25.96666667	19.62333333	110.6666667	Morning	8/2/2013 5:52	T.t14	8/2/2013	5	52	1.664
1112	113.6	18.3	26.38333333	19.705	81	Morning	8/2/2013 5:52	O.t12	8/2/2013	5	52	1.664
1113	132.7	18.3	26.64	19.92	112	Morning	8/2/2013 5:57	S.t14	8/2/2013	5	57	1.508
1114	132.7	18.3	27.04333333	20.10666667	113.6666667	Morning	8/2/2013 5:57	R.t14	8/2/2013	5	57	1.508
1115	132.7	18.3	24.46666667	20.475	109.3333333	Morning	8/2/2013 5:57	K.t6	8/2/2013	5	57	1.508
1116	132.7	18.3	24.50666667	20.59	77.66666667	Morning	8/2/2013 5:57	P.t12	8/2/2013	5	57	1.508
1117	132.7	18.3	27.34333333	20.15	69.33333333	Morning	8/2/2013 5:57	L.t6	8/2/2013	5	57	1.508
1118	132.7	18.3	27.94333333	20.11	97.33333333	Morning	8/2/2013 5:57	Q.t12	8/2/2013	5	57	1.508
1119	132.7	18.3	27.61333333	20.19	113.3333333	Morning	8/2/2013 5:57	T.t14	8/2/2013	5	57	1.508
1120	132.7	18.3	27.02333333	19.825	83.66666667	Morning	8/2/2013 5:57	O.t12	8/2/2013	5	57	1.508
1121	145.1	18.4	28.43666667	20.46333333	117.3333333	Morning	8/2/2013 6:02	S.t14	8/2/2013	6	2	1.432
1122	145.1	18.4	28.65333333	20.59	119.3333333	Morning	8/2/2013 6:02	R.t14	8/2/2013	6	2	1.432
1123	145.1	18.4	25.72333333	20.94	115	Morning	8/2/2013 6:02	K.t6	8/2/2013	6	2	1.432
1124	145.1	18.4	27.57666667	21.065	83.33333333	Morning	8/2/2013 6:02	P.t12	8/2/2013	6	2	1.432
1125	145.1	18.4	28.59666667	20.63333333	74.33333333	Morning	8/2/2013 6:02	L.t6	8/2/2013	6	2	1.432
1126	145.1	18.4	29.09333333	20.54333333	102.3333333	Morning	8/2/2013 6:02	Q.t12	8/2/2013	6	2	1.432
1127	145.1	18.4	29.36333333	20.82	119	Morning	8/2/2013 6:02	T.t14	8/2/2013	6	2	1.432
1128	145.1	18.4	28.29333333	20.115	89	Morning	8/2/2013 6:02	O.t12	8/2/2013	6	2	1.432
1129	157.9	18.5	29.36	20.91666667	101.6666667	Morning	8/2/2013 6:07	S.t14	8/2/2013	6	7	1.47
1130	157.9	18.5	29.24333333	20.94333333	103	Morning	8/2/2013 6:07	R.t14	8/2/2013	6	7	1.47
1131	157.9	18.5	26.11	21.48	101	Morning	8/2/2013 6:07	K.t6	8/2/2013	6	7	1.47
1132	157.9	18.5	29.46	21.385	85.33333333	Morning	8/2/2013 6:07	P.t12	8/2/2013	6	7	1.47
1133	157.9	18.5	29.73666667	21.12666667	66.66666667	Morning	8/2/2013 6:07	L.t6	8/2/2013	6	7	1.47
1134	157.9	18.5	30.63333333	21.09	88.33333333	Morning	8/2/2013 6:07	Q.t12	8/2/2013	6	7	1.47
1135	157.9	18.5	30.73333333	21.42666667	103	Morning	8/2/2013 6:07	T.t14	8/2/2013	6	7	1.47
1136	157.9	18.5	29.73333333	20.42	87.66666667	Morning	8/2/2013 6:07	O.t12	8/2/2013	6	7	1.47
1137	161.3	18.68	28.48333333	21.05333333	94.66666667	Morning	8/2/2013 6:12	S.t14	8/2/2013	6	12	1.35
1138	161.3	18.68	27.9	20.9	96.33333333	Morning	8/2/2013 6:12	R.t14	8/2/2013	6	12	1.35
1139	161.3	18.68	25.35333333	21.38	96.33333333	Morning	8/2/2013 6:12	K.t6	8/2/2013	6	12	1.35
1140	161.3	18.68	28.23333333	21.295	86.66666667	Morning	8/2/2013 6:12	P.t12	8/2/2013	6	12	1.35
1141	161.3	18.68	28.98	21.33333333	65	Morning	8/2/2013 6:12	L.t6	8/2/2013	6	12	1.35
1142	161.3	18.68	29.85333333	21.3	82.66666667	Morning	8/2/2013 6:12	Q.t12	8/2/2013	6	12	1.35
1143	161.3	18.68	29.75333333	21.66333333	95.66666667	Morning	8/2/2013 6:12	T.t14	8/2/2013	6	12	1.35
1144	161.3	18.68	28.44	20.665	91.33333333	Morning	8/2/2013 6:12	O.t12	8/2/2013	6	12	1.35
1145	179.9	18.7	28.50333333	21.31333333	127.3333333	Morning	8/2/2013 6:17	S.t14	8/2/2013	6	17	1.542
1146	179.9	18.7	27.56666667	21.06	129.6666667	Morning	8/2/2013 6:17	R.t14	8/2/2013	6	17	1.542
1147	179.9	18.7	25.8	21.825	126.3333333	Morning	8/2/2013 6:17	K.t6	8/2/2013	6	17	1.542
1148	179.9	18.7	28.44666667	21.755	114.3333333	Morning	8/2/2013 6:17	P.t12	8/2/2013	6	17	1.542
1149	179.9	18.7	29.52333333	21.77	82.66666667	Morning	8/2/2013 6:17	L.t6	8/2/2013	6	17	1.542
1150	179.9	18.7	30.17	21.69333333	112	Morning	8/2/2013 6:17	Q.t12	8/2/2013	6	17	1.542
1151	179.9	18.7	29.81	22.03666667	128.3333333	Morning	8/2/2013 6:17	T.t14	8/2/2013	6	17	1.542
1152	179.9	18.7	28.81333333	21.08	124.6666667	Morning	8/2/2013 6:17	O.t12	8/2/2013	6	17	1.542
1153	205.1	18.88	30.09	21.76333333	134	Morning	8/2/2013 6:22	S.t14	8/2/2013	6	22	2.17
1154	205.1	18.88	30.07666667	21.82	136	Morning	8/2/2013 6:22	R.t14	8/2/2013	6	22	2.17
1155	205.1	18.88	27.45	22.46	133	Morning	8/2/2013 6:22	K.t6	8/2/2013	6	22	2.17
1156	205.1	18.88	30.64333333	22.365	121.3333333	Morning	8/2/2013 6:22	P.t12	8/2/2013	6	22	2.17
1157	205.1	18.88	30.84666667	22.17	88	Morning	8/2/2013 6:22	L.t6	8/2/2013	6	22	2.17
1158	205.1	18.88	31.56666667	22.07333333	118	Morning	8/2/2013 6:22	Q.t12	8/2/2013	6	22	2.17
1159	205.1	18.88	31.23	22.40666667	136	Morning	8/2/2013 6:22	T.t14	8/2/2013	6	22	2.17
1160	205.1	18.88	29.94666667	21.545	131.3333333	Morning	8/2/2013 6:22	O.t12	8/2/2013	6	22	2.17
1161	218	19	30.63666667	21.99666667	132	Morning	8/2/2013 6:27	S.t14	8/2/2013	6	27	0.99
1162	218	19	30.75666667	22.14666667	133.6666667	Morning	8/2/2013 6:27	R.t14	8/2/2013	6	27	0.99
1163	218	19	27.62333333	22.905	133.3333333	Morning	8/2/2013 6:27	K.t6	8/2/2013	6	27	0.99
1164	218	19	31.36	22.695	120.6666667	Morning	8/2/2013 6:27	P.t12	8/2/2013	6	27	0.99
1165	218	19	31.13666667	22.43	90.33333333	Morning	8/2/2013 6:27	L.t6	8/2/2013	6	27	0.99
1166	218	19	32.06333333	22.32	116.6666667	Morning	8/2/2013 6:27	Q.t12	8/2/2013	6	27	0.99
1167	218	19	31.81333333	22.67666667	134	Morning	8/2/2013 6:27	T.t14	8/2/2013	6	27	0.99
1168	218	19	30.31333333	21.915	129.3333333	Morning	8/2/2013 6:27	O.t12	8/2/2013	6	27	0.99
1169	240.9	19.17	31.66666667	22.52	131	Other	8/2/2013 6:32	S.t14	8/2/2013	6	32	2.114
1170	240.9	19.17	31.84666667	22.74	132.6666667	Other	8/2/2013 6:32	R.t14	8/2/2013	6	32	2.114
1171	240.9	19.17	28.61333333	23.505	130.6666667	Other	8/2/2013 6:32	K.t6	8/2/2013	6	32	2.114
1172	240.9	19.17	32.02	23.22	119	Other	8/2/2013 6:32	P.t12	8/2/2013	6	32	2.114
1173	240.9	19.17	32.39333333	23.01333333	89.66666667	Other	8/2/2013 6:32	L.t6	8/2/2013	6	32	2.114
1174	240.9	19.17	33.21	22.83333333	115.3333333	Other	8/2/2013 6:32	Q.t12	8/2/2013	6	32	2.114
1175	240.9	19.17	32.89333333	23.19666667	132.3333333	Other	8/2/2013 6:32	T.t14	8/2/2013	6	32	2.114
1176	240.9	19.17	31.57333333	22.445	128	Other	8/2/2013 6:32	O.t12	8/2/2013	6	32	2.114
1177	244.8	19.3	32.91333333	22.79666667	146	Other	8/2/2013 6:37	S.t14	8/2/2013	6	37	1.64
1178	244.8	19.3	33.24666667	22.90333333	147.6666667	Other	8/2/2013 6:37	R.t14	8/2/2013	6	37	1.64
1179	244.8	19.3	30.43333333	23.915	145.6666667	Other	8/2/2013 6:37	K.t6	8/2/2013	6	37	1.64
1180	244.8	19.3	33.31	23.535	133	Other	8/2/2013 6:37	P.t12	8/2/2013	6	37	1.64
1181	244.8	19.3	33.37333333	23.33333333	99.33333333	Other	8/2/2013 6:37	L.t6	8/2/2013	6	37	1.64
1182	244.8	19.3	33.91666667	23.06666667	130	Other	8/2/2013 6:37	Q.t12	8/2/2013	6	37	1.64
1183	244.8	19.3	34.36333333	23.62333333	148.3333333	Other	8/2/2013 6:37	T.t14	8/2/2013	6	37	1.64
1184	244.8	19.3	31.93666667	22.665	143.6666667	Other	8/2/2013 6:37	O.t12	8/2/2013	6	37	1.64
1185	270.5	19.5	33.91	23.41333333	157.6666667	Other	8/2/2013 6:42	S.t14	8/2/2013	6	42	1.52
1186	270.5	19.5	33.21666667	23.28333333	158.6666667	Other	8/2/2013 6:42	R.t14	8/2/2013	6	42	1.52
1187	270.5	19.5	31.25333333	24.065	157.3333333	Other	8/2/2013 6:42	K.t6	8/2/2013	6	42	1.52
1188	270.5	19.5	33.69333333	23.75	143.6666667	Other	8/2/2013 6:42	P.t12	8/2/2013	6	42	1.52
1189	270.5	19.5	34.90333333	24.02333333	110.6666667	Other	8/2/2013 6:42	L.t6	8/2/2013	6	42	1.52
1190	270.5	19.5	35.16	23.77	139.3333333	Other	8/2/2013 6:42	Q.t12	8/2/2013	6	42	1.52
1191	270.5	19.5	35.52333333	24.29	159.6666667	Other	8/2/2013 6:42	T.t14	8/2/2013	6	42	1.52
1192	270.5	19.5	33.55666667	23.2	154	Other	8/2/2013 6:42	O.t12	8/2/2013	6	42	1.52
1193	333.4	19.6	34.50666667	23.89333333	104	Other	8/2/2013 6:47	S.t14	8/2/2013	6	47	1.16
1194	333.4	19.6	34.13	23.86	105.6666667	Other	8/2/2013 6:47	R.t14	8/2/2013	6	47	1.16
1195	333.4	19.6	31.00666667	24.7	102.6666667	Other	8/2/2013 6:47	K.t6	8/2/2013	6	47	1.16
1196	333.4	19.6	34.64333333	24.535	94.33333333	Other	8/2/2013 6:47	P.t12	8/2/2013	6	47	1.16
1197	333.4	19.6	34.87	24.26666667	78	Other	8/2/2013 6:47	L.t6	8/2/2013	6	47	1.16
1198	333.4	19.6	35.87666667	24.21666667	90.66666667	Other	8/2/2013 6:47	Q.t12	8/2/2013	6	47	1.16
1199	333.4	19.6	36.39333333	24.87	105	Other	8/2/2013 6:47	T.t14	8/2/2013	6	47	1.16
1200	333.4	19.6	33.75666667	23.67	102	Other	8/2/2013 6:47	O.t12	8/2/2013	6	47	1.16
1201	217.1	19.8	32.59666667	23.78333333	51	Other	8/2/2013 6:52	S.t14	8/2/2013	6	52	1.55
1202	217.1	19.8	31.97	23.61666667	52.33333333	Other	8/2/2013 6:52	R.t14	8/2/2013	6	52	1.55
1203	217.1	19.8	31.48	24.205	49.33333333	Other	8/2/2013 6:52	K.t6	8/2/2013	6	52	1.55
1204	217.1	19.8	32.42	24.32	45.66666667	Other	8/2/2013 6:52	P.t12	8/2/2013	6	52	1.55
1205	217.1	19.8	32.79666667	24.21333333	40	Other	8/2/2013 6:52	L.t6	8/2/2013	6	52	1.55
1206	217.1	19.8	34.23666667	24.17	41.66666667	Other	8/2/2013 6:52	Q.t12	8/2/2013	6	52	1.55
1207	217.1	19.8	33.84666667	24.76	51.66666667	Other	8/2/2013 6:52	T.t14	8/2/2013	6	52	1.55
1208	217.1	19.8	31.76333333	23.615	49.66666667	Other	8/2/2013 6:52	O.t12	8/2/2013	6	52	1.55
1209	168.9	19.7	27.89333333	23.06333333	40.33333333	Other	8/2/2013 6:57	S.t14	8/2/2013	6	57	1.72
1210	168.9	19.7	26.99333333	23.04	41.33333333	Other	8/2/2013 6:57	R.t14	8/2/2013	6	57	1.72
1211	168.9	19.7	25.84333333	23.685	38.66666667	Other	8/2/2013 6:57	K.t6	8/2/2013	6	57	1.72
1212	168.9	19.7	27.52666667	23.825	35.66666667	Other	8/2/2013 6:57	P.t12	8/2/2013	6	57	1.72
1213	168.9	19.7	28.14666667	23.58	31	Other	8/2/2013 6:57	L.t6	8/2/2013	6	57	1.72
1214	168.9	19.7	29.33666667	23.50333333	32.33333333	Other	8/2/2013 6:57	Q.t12	8/2/2013	6	57	1.72
1215	168.9	19.7	28.40666667	23.94	40.33333333	Other	8/2/2013 6:57	T.t14	8/2/2013	6	57	1.72
1216	168.9	19.7	27.09666667	23.085	39	Other	8/2/2013 6:57	O.t12	8/2/2013	6	57	1.72
1217	116.3	19.8	25.13333333	22.50333333	50.33333333	Other	8/2/2013 7:02	S.t14	8/2/2013	7	2	1.66
1218	116.3	19.8	24.33	22.35	50.66666667	Other	8/2/2013 7:02	R.t14	8/2/2013	7	2	1.66
1219	116.3	19.8	23.24333333	23	49	Other	8/2/2013 7:02	K.t6	8/2/2013	7	2	1.66
1220	116.3	19.8	24.7	22.94	46.66666667	Other	8/2/2013 7:02	P.t12	8/2/2013	7	2	1.66
1221	116.3	19.8	25.37	22.91	38.66666667	Other	8/2/2013 7:02	L.t6	8/2/2013	7	2	1.66
1222	116.3	19.8	26.49	22.94333333	41	Other	8/2/2013 7:02	Q.t12	8/2/2013	7	2	1.66
1223	116.3	19.8	25.46666667	23.31	51.33333333	Other	8/2/2013 7:02	T.t14	8/2/2013	7	2	1.66
1224	116.3	19.8	24.71333333	22.54	48	Other	8/2/2013 7:02	O.t12	8/2/2013	7	2	1.66
1225	135.6	19.77	24.63333333	22.44	147.3333333	Other	8/2/2013 7:07	S.t14	8/2/2013	7	7	1.56
1226	135.6	19.77	24.11	22.52333333	148.3333333	Other	8/2/2013 7:07	R.t14	8/2/2013	7	7	1.56
1227	135.6	19.77	22.97	22.69	147.6666667	Other	8/2/2013 7:07	K.t6	8/2/2013	7	7	1.56
1228	135.6	19.77	24.41666667	22.945	131.3333333	Other	8/2/2013 7:07	P.t12	8/2/2013	7	7	1.56
1229	135.6	19.77	24.68666667	22.72333333	105.3333333	Other	8/2/2013 7:07	L.t6	8/2/2013	7	7	1.56
1230	135.6	19.77	25.44	22.69333333	130.6666667	Other	8/2/2013 7:07	Q.t12	8/2/2013	7	7	1.56
1231	135.6	19.77	24.74666667	23.00666667	147.6666667	Other	8/2/2013 7:07	T.t14	8/2/2013	7	7	1.56
1232	135.6	19.77	24.23333333	22.4	144.3333333	Other	8/2/2013 7:07	O.t12	8/2/2013	7	7	1.56
1233	398.4	19.85	30.88666667	23.72666667	184.6666667	Other	8/2/2013 7:12	S.t14	8/2/2013	7	12	2.18
1234	398.4	19.85	31.11333333	23.84333333	184	Other	8/2/2013 7:12	R.t14	8/2/2013	7	12	2.18
1235	398.4	19.85	28.76666667	23.985	185.3333333	Other	8/2/2013 7:12	K.t6	8/2/2013	7	12	2.18
1236	398.4	19.85	31.96333333	24.405	166	Other	8/2/2013 7:12	P.t12	8/2/2013	7	12	2.18
1237	398.4	19.85	31.73	23.86666667	139	Other	8/2/2013 7:12	L.t6	8/2/2013	7	12	2.18
1238	398.4	19.85	31.92666667	23.94666667	165.6666667	Other	8/2/2013 7:12	Q.t12	8/2/2013	7	12	2.18
1239	398.4	19.85	32.11666667	24.36666667	186.3333333	Other	8/2/2013 7:12	T.t14	8/2/2013	7	12	2.18
1240	398.4	19.85	31.25333333	23.54	180.6666667	Other	8/2/2013 7:12	O.t12	8/2/2013	7	12	2.18
1241	549.2	20.2	36.82333333	24.99333333	85.66666667	Other	8/2/2013 7:17	S.t14	8/2/2013	7	17	1.88
1242	549.2	20.2	37.24666667	25.23666667	85.66666667	Other	8/2/2013 7:17	R.t14	8/2/2013	7	17	1.88
1243	549.2	20.2	33.71	25.36	85.66666667	Other	8/2/2013 7:17	K.t6	8/2/2013	7	17	1.88
1244	549.2	20.2	38.52	25.69	80.66666667	Other	8/2/2013 7:17	P.t12	8/2/2013	7	17	1.88
1245	549.2	20.2	37.13	24.86333333	71.33333333	Other	8/2/2013 7:17	L.t6	8/2/2013	7	17	1.88
1246	549.2	20.2	37.18333333	24.92333333	77	Other	8/2/2013 7:17	Q.t12	8/2/2013	7	17	1.88
1247	549.2	20.2	38.44666667	25.70666667	88.33333333	Other	8/2/2013 7:17	T.t14	8/2/2013	7	17	1.88
1248	549.2	20.2	35.99666667	24.62	83.33333333	Other	8/2/2013 7:17	O.t12	8/2/2013	7	17	1.88
1249	167.7	20.3	32.09666667	24.08	65.66666667	Other	8/2/2013 7:22	S.t14	8/2/2013	7	22	1.6
1250	167.7	20.3	31.86	24.1	65.66666667	Other	8/2/2013 7:22	R.t14	8/2/2013	7	22	1.6
1251	167.7	20.3	28.37666667	24.56	64.33333333	Other	8/2/2013 7:22	K.t6	8/2/2013	7	22	1.6
1252	167.7	20.3	31.65333333	24.705	61.33333333	Other	8/2/2013 7:22	P.t12	8/2/2013	7	22	1.6
1253	167.7	20.3	31.42666667	24.05	51	Other	8/2/2013 7:22	L.t6	8/2/2013	7	22	1.6
1254	167.7	20.3	32.47333333	24.10333333	54.33333333	Other	8/2/2013 7:22	Q.t12	8/2/2013	7	22	1.6
1255	167.7	20.3	32.77	24.79	67.33333333	Other	8/2/2013 7:22	T.t14	8/2/2013	7	22	1.6
1256	167.7	20.3	30.19666667	23.91	63.33333333	Other	8/2/2013 7:22	O.t12	8/2/2013	7	22	1.6
1257	132.8	20.2	27.89333333	23.47333333	157.6666667	Other	8/2/2013 7:27	S.t14	8/2/2013	7	27	1.75
1258	132.8	20.2	27.23	23.47	158.6666667	Other	8/2/2013 7:27	R.t14	8/2/2013	7	27	1.75
1259	132.8	20.2	25.01	23.98	158.3333333	Other	8/2/2013 7:27	K.t6	8/2/2013	7	27	1.75
1260	132.8	20.2	27.23333333	24.01	142	Other	8/2/2013 7:27	P.t12	8/2/2013	7	27	1.75
1261	132.8	20.2	27.41333333	23.44333333	120.3333333	Other	8/2/2013 7:27	L.t6	8/2/2013	7	27	1.75
1262	132.8	20.2	28.11	23.4	141	Other	8/2/2013 7:27	Q.t12	8/2/2013	7	27	1.75
1263	132.8	20.2	27.84666667	24.01	159	Other	8/2/2013 7:27	T.t14	8/2/2013	7	27	1.75
1264	132.8	20.2	26.23333333	23.28	156	Other	8/2/2013 7:27	O.t12	8/2/2013	7	27	1.75
1265	468.2	20.3	33.97666667	24.86333333	198.6666667	Other	8/2/2013 7:32	S.t14	8/2/2013	7	32	1.57
1266	468.2	20.3	33.86333333	25.02666667	198	Other	8/2/2013 7:32	R.t14	8/2/2013	7	32	1.57
1267	468.2	20.3	30.42666667	25.265	202.6666667	Other	8/2/2013 7:32	K.t6	8/2/2013	7	32	1.57
1268	468.2	20.3	34.39666667	25.545	184	Other	8/2/2013 7:32	P.t12	8/2/2013	7	32	1.57
1269	468.2	20.3	34.23333333	24.85333333	156	Other	8/2/2013 7:32	L.t6	8/2/2013	7	32	1.57
1270	468.2	20.3	34.54	24.90333333	181	Other	8/2/2013 7:32	Q.t12	8/2/2013	7	32	1.57
1271	468.2	20.3	35.03333333	25.52	202	Other	8/2/2013 7:32	T.t14	8/2/2013	7	32	1.57
1272	468.2	20.3	33.1	24.625	197.3333333	Other	8/2/2013 7:32	O.t12	8/2/2013	7	32	1.57
1273	597.6	20.66	39.69333333	26.46	139.3333333	Other	8/2/2013 7:37	S.t14	8/2/2013	7	37	1.18
1274	597.6	20.66	39.73333333	26.56666667	141.3333333	Other	8/2/2013 7:37	R.t14	8/2/2013	7	37	1.18
1275	597.6	20.66	37.29666667	26.615	140.3333333	Other	8/2/2013 7:37	K.t6	8/2/2013	7	37	1.18
1276	597.6	20.66	40.06	27.06	128.6666667	Other	8/2/2013 7:37	P.t12	8/2/2013	7	37	1.18
1277	597.6	20.66	39.52333333	25.99	114.6666667	Other	8/2/2013 7:37	L.t6	8/2/2013	7	37	1.18
1278	597.6	20.66	40.25666667	26.25666667	124.6666667	Other	8/2/2013 7:37	Q.t12	8/2/2013	7	37	1.18
1279	597.6	20.66	41.43666667	27.17	142	Other	8/2/2013 7:37	T.t14	8/2/2013	7	37	1.18
1280	597.6	20.66	38.56333333	25.955	137	Other	8/2/2013 7:37	O.t12	8/2/2013	7	37	1.18
1281	325.8	21.1	38.59	26.54333333	76	Other	8/2/2013 7:42	S.t14	8/2/2013	7	42	1.68
1282	325.8	21.1	38.18666667	26.53666667	77.33333333	Other	8/2/2013 7:42	R.t14	8/2/2013	7	42	1.68
1283	325.8	21.1	34.45	27	74.66666667	Other	8/2/2013 7:42	K.t6	8/2/2013	7	42	1.68
1284	325.8	21.1	39.21333333	27.25	69.33333333	Other	8/2/2013 7:42	P.t12	8/2/2013	7	42	1.68
1285	325.8	21.1	38.67666667	26.39666667	63.66666667	Other	8/2/2013 7:42	L.t6	8/2/2013	7	42	1.68
1286	325.8	21.1	39.41333333	26.25333333	65.66666667	Other	8/2/2013 7:42	Q.t12	8/2/2013	7	42	1.68
1287	325.8	21.1	40.06666667	27.31333333	77	Other	8/2/2013 7:42	T.t14	8/2/2013	7	42	1.68
1288	325.8	21.1	37.33666667	26.14	74.33333333	Other	8/2/2013 7:42	O.t12	8/2/2013	7	42	1.68
1289	257.5	21	32.60333333	25.43	70.66666667	Other	8/2/2013 7:47	S.t14	8/2/2013	7	47	2.1
1290	257.5	21	31.63	25.37666667	72	Other	8/2/2013 7:47	R.t14	8/2/2013	7	47	2.1
1291	257.5	21	29.59333333	26.175	69	Other	8/2/2013 7:47	K.t6	8/2/2013	7	47	2.1
1292	257.5	21	31.91666667	26.175	63	Other	8/2/2013 7:47	P.t12	8/2/2013	7	47	2.1
1293	257.5	21	32.29	25.49	59.33333333	Other	8/2/2013 7:47	L.t6	8/2/2013	7	47	2.1
1294	257.5	21	32.91666667	25.22333333	60.33333333	Other	8/2/2013 7:47	Q.t12	8/2/2013	7	47	2.1
1295	257.5	21	32.8	26.13666667	71	Other	8/2/2013 7:47	T.t14	8/2/2013	7	47	2.1
1296	257.5	21	30.42	25.185	69.33333333	Other	8/2/2013 7:47	O.t12	8/2/2013	7	47	2.1
1297	264	21.1	30.69333333	25.23333333	60	Other	8/2/2013 7:52	S.t14	8/2/2013	7	52	1.8
1298	264	21.1	30.00333333	25.27666667	60.66666667	Other	8/2/2013 7:52	R.t14	8/2/2013	7	52	1.8
1299	264	21.1	27.73	25.68	59	Other	8/2/2013 7:52	K.t6	8/2/2013	7	52	1.8
1300	264	21.1	30.64333333	26.035	55	Other	8/2/2013 7:52	P.t12	8/2/2013	7	52	1.8
1301	264	21.1	30.45	25.11666667	50.66666667	Other	8/2/2013 7:52	L.t6	8/2/2013	7	52	1.8
1302	264	21.1	31.26666667	25.08666667	50.33333333	Other	8/2/2013 7:52	Q.t12	8/2/2013	7	52	1.8
1303	264	21.1	30.85	25.86	61	Other	8/2/2013 7:52	T.t14	8/2/2013	7	52	1.8
1304	264	21.1	29.46	25.09	58.33333333	Other	8/2/2013 7:52	O.t12	8/2/2013	7	52	1.8
1305	211.9	21.14	28.82	24.79	90.66666667	Other	8/2/2013 7:57	S.t14	8/2/2013	7	57	1.28
1306	211.9	21.14	28.19	24.86666667	92.33333333	Other	8/2/2013 7:57	R.t14	8/2/2013	7	57	1.28
1307	211.9	21.14	26.88333333	25.29	89	Other	8/2/2013 7:57	K.t6	8/2/2013	7	57	1.28
1308	211.9	21.14	28.71666667	25.555	80.66666667	Other	8/2/2013 7:57	P.t12	8/2/2013	7	57	1.28
1309	211.9	21.14	28.59333333	24.75666667	77.33333333	Other	8/2/2013 7:57	L.t6	8/2/2013	7	57	1.28
1310	211.9	21.14	29.16666667	24.72	80	Other	8/2/2013 7:57	Q.t12	8/2/2013	7	57	1.28
1311	211.9	21.14	28.62	25.31	90.66666667	Other	8/2/2013 7:57	T.t14	8/2/2013	7	57	1.28
1312	211.9	21.14	27.64666667	24.655	90	Other	8/2/2013 7:57	O.t12	8/2/2013	7	57	1.28
1313	356.3	21.22	31.72666667	25.48666667	67.66666667	Other	8/2/2013 8:02	S.t14	8/2/2013	8	2	1.005
1314	356.3	21.22	31.53333333	25.5	68	Other	8/2/2013 8:02	R.t14	8/2/2013	8	2	1.005
1315	356.3	21.22	31.64666667	25.855	67.33333333	Other	8/2/2013 8:02	K.t6	8/2/2013	8	2	1.005
1316	356.3	21.22	32.61666667	26.42	63	Other	8/2/2013 8:02	P.t12	8/2/2013	8	2	1.005
1317	356.3	21.22	31.87	25.40333333	60	Other	8/2/2013 8:02	L.t6	8/2/2013	8	2	1.005
1318	356.3	21.22	32.42666667	25.50333333	58.33333333	Other	8/2/2013 8:02	Q.t12	8/2/2013	8	2	1.005
1319	356.3	21.22	32.23666667	25.92666667	69.66666667	Other	8/2/2013 8:02	T.t14	8/2/2013	8	2	1.005
1320	356.3	21.22	31.71	25.42	66	Other	8/2/2013 8:02	O.t12	8/2/2013	8	2	1.005
1321	236	21.4	29.73	25.12	61.33333333	Other	8/2/2013 8:07	S.t14	8/2/2013	8	7	2.355
1322	236	21.4	29.23333333	25.16666667	62.33333333	Other	8/2/2013 8:07	R.t14	8/2/2013	8	7	2.355
1323	236	21.4	28.69666667	25.655	60.33333333	Other	8/2/2013 8:07	K.t6	8/2/2013	8	7	2.355
1324	236	21.4	29.86666667	25.835	55.66666667	Other	8/2/2013 8:07	P.t12	8/2/2013	8	7	2.355
1325	236	21.4	29.87333333	25.18	53.66666667	Other	8/2/2013 8:07	L.t6	8/2/2013	8	7	2.355
1326	236	21.4	30.28	25.03333333	52.66666667	Other	8/2/2013 8:07	Q.t12	8/2/2013	8	7	2.355
1327	236	21.4	29.73333333	25.44666667	62.33333333	Other	8/2/2013 8:07	T.t14	8/2/2013	8	7	2.355
1328	236	21.4	29.19	24.955	60.33333333	Other	8/2/2013 8:07	O.t12	8/2/2013	8	7	2.355
1329	278.4	21.5	28.59	24.77333333	67.33333333	Other	8/2/2013 8:12	S.t14	8/2/2013	8	12	1.992
1330	278.4	21.5	28.14666667	24.88333333	69	Other	8/2/2013 8:12	R.t14	8/2/2013	8	12	1.992
1331	278.4	21.5	26.79666667	25.065	66.33333333	Other	8/2/2013 8:12	K.t6	8/2/2013	8	12	1.992
1332	278.4	21.5	28.39333333	25.41	61.33333333	Other	8/2/2013 8:12	P.t12	8/2/2013	8	12	1.992
1333	278.4	21.5	28.37333333	24.66	60.66666667	Other	8/2/2013 8:12	L.t6	8/2/2013	8	12	1.992
1334	278.4	21.5	28.76666667	24.62333333	58	Other	8/2/2013 8:12	Q.t12	8/2/2013	8	12	1.992
1335	278.4	21.5	28.62333333	25.16666667	68	Other	8/2/2013 8:12	T.t14	8/2/2013	8	12	1.992
1336	278.4	21.5	27.74666667	24.63	66.66666667	Other	8/2/2013 8:12	O.t12	8/2/2013	8	12	1.992
1337	274.9	21.5	28.61	24.57333333	73.33333333	Other	8/2/2013 8:17	S.t14	8/2/2013	8	17	2.47
1338	274.9	21.5	28.20333333	24.63333333	75	Other	8/2/2013 8:17	R.t14	8/2/2013	8	17	2.47
1339	274.9	21.5	28.43666667	25	71.33333333	Other	8/2/2013 8:17	K.t6	8/2/2013	8	17	2.47
1340	274.9	21.5	28.79333333	25.335	66	Other	8/2/2013 8:17	P.t12	8/2/2013	8	17	2.47
1341	274.9	21.5	28.78333333	24.65666667	64.33333333	Other	8/2/2013 8:17	L.t6	8/2/2013	8	17	2.47
1342	274.9	21.5	29.08	24.60666667	63	Other	8/2/2013 8:17	Q.t12	8/2/2013	8	17	2.47
1343	274.9	21.5	28.69333333	24.93	74	Other	8/2/2013 8:17	T.t14	8/2/2013	8	17	2.47
1344	274.9	21.5	28.31333333	24.6	72.33333333	Other	8/2/2013 8:17	O.t12	8/2/2013	8	17	2.47
1345	281.8	21.5	28.75666667	24.61333333	88	Other	8/2/2013 8:22	S.t14	8/2/2013	8	22	1.79
1346	281.8	21.5	28.22333333	24.59	90.33333333	Other	8/2/2013 8:22	R.t14	8/2/2013	8	22	1.79
1347	281.8	21.5	27.88333333	24.905	86.33333333	Other	8/2/2013 8:22	K.t6	8/2/2013	8	22	1.79
1348	281.8	21.5	28.89333333	25.26	79	Other	8/2/2013 8:22	P.t12	8/2/2013	8	22	1.79
1349	281.8	21.5	28.90333333	24.55666667	75.66666667	Other	8/2/2013 8:22	L.t6	8/2/2013	8	22	1.79
1350	281.8	21.5	28.94333333	24.48666667	77	Other	8/2/2013 8:22	Q.t12	8/2/2013	8	22	1.79
1351	281.8	21.5	28.93666667	24.93	88.66666667	Other	8/2/2013 8:22	T.t14	8/2/2013	8	22	1.79
1352	281.8	21.5	28.46333333	24.555	87.66666667	Other	8/2/2013 8:22	O.t12	8/2/2013	8	22	1.79
1353	374.2	21.4	29.99333333	24.73	125	Other	8/2/2013 8:27	S.t14	8/2/2013	8	27	2.41
1354	374.2	21.4	29.67666667	24.84333333	124.6666667	Other	8/2/2013 8:27	R.t14	8/2/2013	8	27	2.41
1355	374.2	21.4	29.47	25	126	Other	8/2/2013 8:27	K.t6	8/2/2013	8	27	2.41
1356	374.2	21.4	30.47666667	25.425	116	Other	8/2/2013 8:27	P.t12	8/2/2013	8	27	2.41
1357	374.2	21.4	30.52666667	24.81	103	Other	8/2/2013 8:27	L.t6	8/2/2013	8	27	2.41
1358	374.2	21.4	30.19666667	24.58333333	111	Other	8/2/2013 8:27	Q.t12	8/2/2013	8	27	2.41
1359	374.2	21.4	30.21666667	24.99666667	127.6666667	Other	8/2/2013 8:27	T.t14	8/2/2013	8	27	2.41
1360	374.2	21.4	29.53666667	24.745	122.6666667	Other	8/2/2013 8:27	O.t12	8/2/2013	8	27	2.41
1361	502.4	21.4	31.44666667	25.10666667	179.3333333	Other	8/2/2013 8:32	S.t14	8/2/2013	8	32	1.93
1362	502.4	21.4	30.76	25.12	179	Other	8/2/2013 8:32	R.t14	8/2/2013	8	32	1.93
1363	502.4	21.4	31.60333333	25.19	182.6666667	Other	8/2/2013 8:32	K.t6	8/2/2013	8	32	1.93
1364	502.4	21.4	31.96333333	25.775	165.6666667	Other	8/2/2013 8:32	P.t12	8/2/2013	8	32	1.93
1365	502.4	21.4	31.74666667	24.98333333	152	Other	8/2/2013 8:32	L.t6	8/2/2013	8	32	1.93
1366	502.4	21.4	31.95666667	24.98333333	162.6666667	Other	8/2/2013 8:32	Q.t12	8/2/2013	8	32	1.93
1367	502.4	21.4	31.79333333	25.25333333	182.3333333	Other	8/2/2013 8:32	T.t14	8/2/2013	8	32	1.93
1368	502.4	21.4	31.62666667	25	176.6666667	Other	8/2/2013 8:32	O.t12	8/2/2013	8	32	1.93
1369	651.8	21.6	36.94333333	26.09	198.6666667	Other	8/2/2013 8:37	S.t14	8/2/2013	8	37	2.1
1370	651.8	21.6	36.63666667	26.15	197.3333333	Other	8/2/2013 8:37	R.t14	8/2/2013	8	37	2.1
1371	651.8	21.6	34.41333333	26.37	204	Other	8/2/2013 8:37	K.t6	8/2/2013	8	37	2.1
1372	651.8	21.6	38.88	27.215	184.3333333	Other	8/2/2013 8:37	P.t12	8/2/2013	8	37	2.1
1373	651.8	21.6	38.02333333	26	167.6666667	Other	8/2/2013 8:37	L.t6	8/2/2013	8	37	2.1
1374	651.8	21.6	38.09666667	26.17	181.3333333	Other	8/2/2013 8:37	Q.t12	8/2/2013	8	37	2.1
1375	651.8	21.6	37.95	26.48666667	203	Other	8/2/2013 8:37	T.t14	8/2/2013	8	37	2.1
1376	651.8	21.6	37.79333333	26.36	197	Other	8/2/2013 8:37	O.t12	8/2/2013	8	37	2.1
1377	650.8	21.71	40.14	27.01	199	Other	8/2/2013 8:42	S.t14	8/2/2013	8	42	3.07
1378	650.8	21.71	39.96333333	27.04333333	198	Other	8/2/2013 8:42	R.t14	8/2/2013	8	42	3.07
1379	650.8	21.71	35.59	27.005	204	Other	8/2/2013 8:42	K.t6	8/2/2013	8	42	3.07
1380	650.8	21.71	41.9	28.215	186	Other	8/2/2013 8:42	P.t12	8/2/2013	8	42	3.07
1381	650.8	21.71	40.43	26.55	168.6666667	Other	8/2/2013 8:42	L.t6	8/2/2013	8	42	3.07
1382	650.8	21.71	41.14333333	26.95	181.6666667	Other	8/2/2013 8:42	Q.t12	8/2/2013	8	42	3.07
1383	650.8	21.71	41.27333333	27.47666667	203.6666667	Other	8/2/2013 8:42	T.t14	8/2/2013	8	42	3.07
1384	650.8	21.71	39.71	27.08	197.6666667	Other	8/2/2013 8:42	O.t12	8/2/2013	8	42	3.07
1385	663.6	21.89	40.59666667	27.24	200.6666667	Other	8/2/2013 8:47	S.t14	8/2/2013	8	47	2.136
1386	663.6	21.89	39.61666667	27.00333333	199.6666667	Other	8/2/2013 8:47	R.t14	8/2/2013	8	47	2.136
1387	663.6	21.89	40.29333333	27.63	206.6666667	Other	8/2/2013 8:47	K.t6	8/2/2013	8	47	2.136
1388	663.6	21.89	42.12	28.55	187.6666667	Other	8/2/2013 8:47	P.t12	8/2/2013	8	47	2.136
1389	663.6	21.89	41.34666667	26.97666667	171.3333333	Other	8/2/2013 8:47	L.t6	8/2/2013	8	47	2.136
1390	663.6	21.89	42.24666667	27.30666667	183.3333333	Other	8/2/2013 8:47	Q.t12	8/2/2013	8	47	2.136
1391	663.6	21.89	41.55333333	27.78666667	205.6666667	Other	8/2/2013 8:47	T.t14	8/2/2013	8	47	2.136
1392	663.6	21.89	40.99	27.415	200	Other	8/2/2013 8:47	O.t12	8/2/2013	8	47	2.136
1393	689.1	21.95	42.42333333	28.12333333	202	Other	8/2/2013 8:52	S.t14	8/2/2013	8	52	2.192
1394	689.1	21.95	41.71333333	27.97	201.6666667	Other	8/2/2013 8:52	R.t14	8/2/2013	8	52	2.192
1395	689.1	21.95	35.72666667	28.37	209.3333333	Other	8/2/2013 8:52	K.t6	8/2/2013	8	52	2.192
1396	689.1	21.95	44.01666667	29.415	189.3333333	Other	8/2/2013 8:52	P.t12	8/2/2013	8	52	2.192
1397	689.1	21.95	42.38666667	27.67	174.6666667	Other	8/2/2013 8:52	L.t6	8/2/2013	8	52	2.192
1398	689.1	21.95	43.67	28	185.3333333	Other	8/2/2013 8:52	Q.t12	8/2/2013	8	52	2.192
1399	689.1	21.95	43.18333333	28.65333333	207.3333333	Other	8/2/2013 8:52	T.t14	8/2/2013	8	52	2.192
1400	689.1	21.95	41.56333333	28.19	201.6666667	Other	8/2/2013 8:52	O.t12	8/2/2013	8	52	2.192
1401	707.6	22.11	41.68333333	28.05333333	200.3333333	Other	8/2/2013 8:57	S.t14	8/2/2013	8	57	2.533
1402	707.6	22.11	40.27	27.75666667	200	Other	8/2/2013 8:57	R.t14	8/2/2013	8	57	2.533
1403	707.6	22.11	35.64666667	28.485	208	Other	8/2/2013 8:57	K.t6	8/2/2013	8	57	2.533
1404	707.6	22.11	42.56333333	29.51	187.6666667	Other	8/2/2013 8:57	P.t12	8/2/2013	8	57	2.533
1405	707.6	22.11	41.94666667	27.79666667	174.3333333	Other	8/2/2013 8:57	L.t6	8/2/2013	8	57	2.533
1406	707.6	22.11	42.58666667	27.96	183.3333333	Other	8/2/2013 8:57	Q.t12	8/2/2013	8	57	2.533
1407	707.6	22.11	42.43333333	28.79	205.6666667	Other	8/2/2013 8:57	T.t14	8/2/2013	8	57	2.533
1408	707.6	22.11	41.01	28.19	199.3333333	Other	8/2/2013 8:57	O.t12	8/2/2013	8	57	2.533
1409	712.4	22.29	43.12666667	28.64666667	200.6666667	Other	8/2/2013 9:02	S.t14	8/2/2013	9	2	1.808
1410	712.4	22.29	42.11	28.51	200.6666667	Other	8/2/2013 9:02	R.t14	8/2/2013	9	2	1.808
1411	712.4	22.29	36.47	29	209	Other	8/2/2013 9:02	K.t6	8/2/2013	9	2	1.808
1412	712.4	22.29	44.29666667	30.165	187.6666667	Other	8/2/2013 9:02	P.t12	8/2/2013	9	2	1.808
1413	712.4	22.29	42.96333333	28.23333333	175.6666667	Other	8/2/2013 9:02	L.t6	8/2/2013	9	2	1.808
1414	712.4	22.29	44.33333333	28.72666667	183.6666667	Other	8/2/2013 9:02	Q.t12	8/2/2013	9	2	1.808
1415	712.4	22.29	44.19	29.52666667	206.3333333	Other	8/2/2013 9:02	T.t14	8/2/2013	9	2	1.808
1416	712.4	22.29	42.34333333	28.96	200.3333333	Other	8/2/2013 9:02	O.t12	8/2/2013	9	2	1.808
1417	732.3	22.4	46.21333333	30.26	197.6666667	Other	8/2/2013 9:12	S.t14	8/2/2013	9	12	2.05
1418	732.3	22.4	44.7	29.72333333	197.6666667	Other	8/2/2013 9:12	R.t14	8/2/2013	9	12	2.05
1419	732.3	22.4	38.44666667	30.26	205	Other	8/2/2013 9:12	K.t6	8/2/2013	9	12	2.05
1420	732.3	22.4	46.4	31.555	185	Other	8/2/2013 9:12	P.t12	8/2/2013	9	12	2.05
1421	732.3	22.4	44.96666667	29.5	173.6666667	Other	8/2/2013 9:12	L.t6	8/2/2013	9	12	2.05
1422	732.3	22.4	47.26	30.09666667	180	Other	8/2/2013 9:12	Q.t12	8/2/2013	9	12	2.05
1423	732.3	22.4	47.12333333	30.92333333	203.3333333	Other	8/2/2013 9:12	T.t14	8/2/2013	9	12	2.05
1424	732.3	22.4	45.22666667	30.145	197	Other	8/2/2013 9:12	O.t12	8/2/2013	9	12	2.05
1425	763.1	22.69	44.01666667	29.75666667	200.3333333	Other	8/2/2013 9:17	S.t14	8/2/2013	9	17	2.44
1426	763.1	22.69	42.53333333	29.12666667	200.6666667	Other	8/2/2013 9:17	R.t14	8/2/2013	9	17	2.44
1427	763.1	22.69	37.68	30.155	207.6666667	Other	8/2/2013 9:17	K.t6	8/2/2013	9	17	2.44
1428	763.1	22.69	45.51666667	31.44	187.3333333	Other	8/2/2013 9:17	P.t12	8/2/2013	9	17	2.44
1429	763.1	22.69	44.87333333	29.49	177	Other	8/2/2013 9:17	L.t6	8/2/2013	9	17	2.44
1430	763.1	22.69	46.07666667	29.91666667	182.3333333	Other	8/2/2013 9:17	Q.t12	8/2/2013	9	17	2.44
1431	763.1	22.69	45.36333333	30.77	206	Other	8/2/2013 9:17	T.t14	8/2/2013	9	17	2.44
1432	763.1	22.69	43.62333333	30.135	200	Other	8/2/2013 9:17	O.t12	8/2/2013	9	17	2.44
1433	770.9	22.6	44.64333333	30.24333333	196.6666667	Other	8/2/2013 9:22	S.t14	8/2/2013	9	22	2.52
1434	770.9	22.6	42.69	29.78333333	197.3333333	Other	8/2/2013 9:22	R.t14	8/2/2013	9	22	2.52
1435	770.9	22.6	40.18	30.63	203.6666667	Other	8/2/2013 9:22	K.t6	8/2/2013	9	22	2.52
1436	770.9	22.6	44.89333333	31.605	183.3333333	Other	8/2/2013 9:22	P.t12	8/2/2013	9	22	2.52
1437	770.9	22.6	44.82	29.82	177.3333333	Other	8/2/2013 9:22	L.t6	8/2/2013	9	22	2.52
1438	770.9	22.6	44.82666667	29.97	178.6666667	Other	8/2/2013 9:22	Q.t12	8/2/2013	9	22	2.52
1439	770.9	22.6	45.68666667	31.16666667	201.6666667	Other	8/2/2013 9:22	T.t14	8/2/2013	9	22	2.52
1440	770.9	22.6	43.35666667	30.35	196	Other	8/2/2013 9:22	O.t12	8/2/2013	9	22	2.52
1441	686.4	22.9	45.19	31.03666667	179.6666667	Other	8/2/2013 9:32	S.t14	8/2/2013	9	32	2.75
1442	686.4	22.9	43.49	30.64	181	Other	8/2/2013 9:32	R.t14	8/2/2013	9	32	2.75
1443	686.4	22.9	40.83333333	31.12	181.3333333	Other	8/2/2013 9:32	K.t6	8/2/2013	9	32	2.75
1444	686.4	22.9	44.24333333	32.045	168	Other	8/2/2013 9:32	P.t12	8/2/2013	9	32	2.75
1445	686.4	22.9	44.11	30.33666667	166.6666667	Other	8/2/2013 9:32	L.t6	8/2/2013	9	32	2.75
1446	686.4	22.9	45.88666667	30.79666667	165.6666667	Other	8/2/2013 9:32	Q.t12	8/2/2013	9	32	2.75
1447	686.4	22.9	45.98666667	31.81666667	182	Other	8/2/2013 9:32	T.t14	8/2/2013	9	32	2.75
1448	686.4	22.9	43.04333333	30.855	177.6666667	Other	8/2/2013 9:32	O.t12	8/2/2013	9	32	2.75
1449	783	22.9	44.83	30.73333333	154.6666667	Other	8/2/2013 9:37	S.t14	8/2/2013	9	37	3.73
1450	783	22.9	43.55666667	30.51	156	Other	8/2/2013 9:37	R.t14	8/2/2013	9	37	3.73
1451	783	22.9	43.45333333	31.455	157	Other	8/2/2013 9:37	K.t6	8/2/2013	9	37	3.73
1452	783	22.9	45.01333333	32.285	144.6666667	Other	8/2/2013 9:37	P.t12	8/2/2013	9	37	3.73
1453	783	22.9	45	30.77333333	142	Other	8/2/2013 9:37	L.t6	8/2/2013	9	37	3.73
1454	783	22.9	46.19666667	31.07333333	141	Other	8/2/2013 9:37	Q.t12	8/2/2013	9	37	3.73
1455	783	22.9	46.06666667	31.86333333	157.6666667	Other	8/2/2013 9:37	T.t14	8/2/2013	9	37	3.73
1456	783	22.9	43.13666667	31.115	154.3333333	Other	8/2/2013 9:37	O.t12	8/2/2013	9	37	3.73
1457	663.3	22.8	41.55	30.47666667	107.3333333	Other	8/2/2013 9:42	S.t14	8/2/2013	9	42	2.12
1458	663.3	22.8	40.30666667	30.27333333	109.6666667	Other	8/2/2013 9:42	R.t14	8/2/2013	9	42	2.12
1459	663.3	22.8	38.22333333	30.365	109	Other	8/2/2013 9:42	K.t6	8/2/2013	9	42	2.12
1460	663.3	22.8	41.64666667	31.87	100.3333333	Other	8/2/2013 9:42	P.t12	8/2/2013	9	42	2.12
1461	663.3	22.8	40.51	30.01	99	Other	8/2/2013 9:42	L.t6	8/2/2013	9	42	2.12
1462	663.3	22.8	42.78333333	30.64	95.66666667	Other	8/2/2013 9:42	Q.t12	8/2/2013	9	42	2.12
1463	663.3	22.8	42.28666667	31.46666667	110.6666667	Other	8/2/2013 9:42	T.t14	8/2/2013	9	42	2.12
1464	663.3	22.8	40.44666667	30.735	107.6666667	Other	8/2/2013 9:42	O.t12	8/2/2013	9	42	2.12
1465	382	22.58	36.39	29.25333333	91.66666667	Other	8/2/2013 9:47	S.t14	8/2/2013	9	47	2.13
1466	382	22.58	34.81666667	29.06333333	93.66666667	Other	8/2/2013 9:47	R.t14	8/2/2013	9	47	2.13
1467	382	22.58	34.29333333	29.6	91.66666667	Other	8/2/2013 9:47	K.t6	8/2/2013	9	47	2.13
1468	382	22.58	35.48666667	30.425	85.33333333	Other	8/2/2013 9:47	P.t12	8/2/2013	9	47	2.13
1469	382	22.58	36.02666667	29.08666667	83.66666667	Other	8/2/2013 9:47	L.t6	8/2/2013	9	47	2.13
1470	382	22.58	37.18333333	29.28333333	80.33333333	Other	8/2/2013 9:47	Q.t12	8/2/2013	9	47	2.13
1471	382	22.58	36.68	30.05666667	94	Other	8/2/2013 9:47	T.t14	8/2/2013	9	47	2.13
1472	382	22.58	34.80333333	29.335	91	Other	8/2/2013 9:47	O.t12	8/2/2013	9	47	2.13
1473	370.4	22.8	32.51333333	28.25666667	100.3333333	Other	8/2/2013 9:52	S.t14	8/2/2013	9	52	1.47
1474	370.4	22.8	31.17666667	27.99666667	103.3333333	Other	8/2/2013 9:52	R.t14	8/2/2013	9	52	1.47
1475	370.4	22.8	31.49	28.735	99.33333333	Other	8/2/2013 9:52	K.t6	8/2/2013	9	52	1.47
1476	370.4	22.8	32.16666667	29.375	91	Other	8/2/2013 9:52	P.t12	8/2/2013	9	52	1.47
1477	370.4	22.8	32.82333333	28.37666667	93.66666667	Other	8/2/2013 9:52	L.t6	8/2/2013	9	52	1.47
1478	370.4	22.8	33.80333333	28.50333333	88.66666667	Other	8/2/2013 9:52	Q.t12	8/2/2013	9	52	1.47
1479	370.4	22.8	32.69	28.96333333	101.3333333	Other	8/2/2013 9:52	T.t14	8/2/2013	9	52	1.47
1480	370.4	22.8	31.42	28.52	100.3333333	Other	8/2/2013 9:52	O.t12	8/2/2013	9	52	1.47
1481	426.3	22.69	33.04666667	28.07666667	82.66666667	Other	8/2/2013 9:57	S.t14	8/2/2013	9	57	3.44
1482	426.3	22.69	32.34333333	28.06	84	Other	8/2/2013 9:57	R.t14	8/2/2013	9	57	3.44
1483	426.3	22.69	32.20666667	28.21	81.33333333	Other	8/2/2013 9:57	K.t6	8/2/2013	9	57	3.44
1484	426.3	22.69	33.28666667	29.06	75.33333333	Other	8/2/2013 9:57	P.t12	8/2/2013	9	57	3.44
1485	426.3	22.69	33.30666667	27.95666667	75.33333333	Other	8/2/2013 9:57	L.t6	8/2/2013	9	57	3.44
1486	426.3	22.69	34.16666667	28.25333333	71.66666667	Other	8/2/2013 9:57	Q.t12	8/2/2013	9	57	3.44
1487	426.3	22.69	33.61333333	28.77	84	Other	8/2/2013 9:57	T.t14	8/2/2013	9	57	3.44
1488	426.3	22.69	32.48	28.245	81.66666667	Other	8/2/2013 9:57	O.t12	8/2/2013	9	57	3.44
1489	342	22.7	29.95	26.97333333	79	Other	8/2/2013 10:02	S.t14	8/2/2013	10	2	2.93
1490	342	22.7	29.27333333	26.9	81	Other	8/2/2013 10:02	R.t14	8/2/2013	10	2	2.93
1491	342	22.7	29.10666667	27.32	77.66666667	Other	8/2/2013 10:02	K.t6	8/2/2013	10	2	2.93
1492	342	22.7	30.22333333	28.06	71	Other	8/2/2013 10:02	P.t12	8/2/2013	10	2	2.93
1493	342	22.7	30.52	26.96	73.33333333	Other	8/2/2013 10:02	L.t6	8/2/2013	10	2	2.93
1494	342	22.7	31.43333333	27.4	69	Other	8/2/2013 10:02	Q.t12	8/2/2013	10	2	2.93
1495	342	22.7	30.08666667	27.44666667	79.33333333	Other	8/2/2013 10:02	T.t14	8/2/2013	10	2	2.93
1496	342	22.7	29.77666667	27.415	78	Other	8/2/2013 10:02	O.t12	8/2/2013	10	2	2.93
1497	296	22.69	30.67666667	26.97	65.33333333	Other	8/2/2013 10:07	S.t14	8/2/2013	10	7	1.81
1498	296	22.69	30.11	26.75333333	66.33333333	Other	8/2/2013 10:07	R.t14	8/2/2013	10	7	1.81
1499	296	22.69	30.50666667	27.265	65	Other	8/2/2013 10:07	K.t6	8/2/2013	10	7	1.81
1500	296	22.69	31.17	27.935	59.33333333	Other	8/2/2013 10:07	P.t12	8/2/2013	10	7	1.81
1501	296	22.69	31.23333333	27.09666667	58.66666667	Other	8/2/2013 10:07	L.t6	8/2/2013	10	7	1.81
1502	296	22.69	31.98	27.34	56	Other	8/2/2013 10:07	Q.t12	8/2/2013	10	7	1.81
1503	296	22.69	31.12333333	27.42	66.33333333	Other	8/2/2013 10:07	T.t14	8/2/2013	10	7	1.81
1504	296	22.69	30.47333333	27.275	64.33333333	Other	8/2/2013 10:07	O.t12	8/2/2013	10	7	1.81
1505	261.4	22.66	28.53	26.18666667	62.33333333	Other	8/2/2013 10:12	S.t14	8/2/2013	10	12	2.67
1506	261.4	22.66	27.99333333	26.1	63.66666667	Other	8/2/2013 10:12	R.t14	8/2/2013	10	12	2.67
1507	261.4	22.66	28.06	26.565	60.66666667	Other	8/2/2013 10:12	K.t6	8/2/2013	10	12	2.67
1508	261.4	22.66	28.58666667	27.115	56	Other	8/2/2013 10:12	P.t12	8/2/2013	10	12	2.67
1509	261.4	22.66	28.88333333	26.31666667	58	Other	8/2/2013 10:12	L.t6	8/2/2013	10	12	2.67
1510	261.4	22.66	29.59	26.56333333	53	Other	8/2/2013 10:12	Q.t12	8/2/2013	10	12	2.67
1511	261.4	22.66	28.84	26.61	62.66666667	Other	8/2/2013 10:12	T.t14	8/2/2013	10	12	2.67
1512	261.4	22.66	28.18	26.515	61.33333333	Other	8/2/2013 10:12	O.t12	8/2/2013	10	12	2.67
1513	330.7	22.6	28.68	26.26666667	67.66666667	Other	8/2/2013 10:17	S.t14	8/2/2013	10	17	3.1
1514	330.7	22.6	28.29666667	26.19	69	Other	8/2/2013 10:17	R.t14	8/2/2013	10	17	3.1
1515	330.7	22.6	28.25666667	26.18	66.33333333	Other	8/2/2013 10:17	K.t6	8/2/2013	10	17	3.1
1516	330.7	22.6	28.88	26.86	61.33333333	Other	8/2/2013 10:17	P.t12	8/2/2013	10	17	3.1
1517	330.7	22.6	28.89333333	26.08	62.66666667	Other	8/2/2013 10:17	L.t6	8/2/2013	10	17	3.1
1518	330.7	22.6	29.75333333	26.56	58	Other	8/2/2013 10:17	Q.t12	8/2/2013	10	17	3.1
1519	330.7	22.6	28.94333333	26.59666667	68.66666667	Other	8/2/2013 10:17	T.t14	8/2/2013	10	17	3.1
1520	330.7	22.6	28.52666667	26.43	66.33333333	Other	8/2/2013 10:17	O.t12	8/2/2013	10	17	3.1
1521	337.2	22.53	28.26	25.95	76.33333333	Other	8/2/2013 10:22	S.t14	8/2/2013	10	22	2.03
1522	337.2	22.53	27.8	25.91333333	78.66666667	Other	8/2/2013 10:22	R.t14	8/2/2013	10	22	2.03
1523	337.2	22.53	28.35	26.23	74.66666667	Other	8/2/2013 10:22	K.t6	8/2/2013	10	22	2.03
1524	337.2	22.53	28.46333333	26.76	68.66666667	Other	8/2/2013 10:22	P.t12	8/2/2013	10	22	2.03
1525	337.2	22.53	28.84666667	26.13666667	71	Other	8/2/2013 10:22	L.t6	8/2/2013	10	22	2.03
1526	337.2	22.53	29.22	26.28	66	Other	8/2/2013 10:22	Q.t12	8/2/2013	10	22	2.03
1527	337.2	22.53	28.48	26.2	76.66666667	Other	8/2/2013 10:22	T.t14	8/2/2013	10	22	2.03
1528	337.2	22.53	28.45	26.185	75.33333333	Other	8/2/2013 10:22	O.t12	8/2/2013	10	22	2.03
1529	401.1	22.7	29.63333333	26.19666667	69.66666667	Other	8/2/2013 10:27	S.t14	8/2/2013	10	27	3.15
1530	401.1	22.7	29.17666667	26.05333333	71	Other	8/2/2013 10:27	R.t14	8/2/2013	10	27	3.15
1531	401.1	22.7	29.65	26.305	68	Other	8/2/2013 10:27	K.t6	8/2/2013	10	27	3.15
1532	401.1	22.7	29.83	26.7	63.33333333	Other	8/2/2013 10:27	P.t12	8/2/2013	10	27	3.15
1533	401.1	22.7	29.94	26.30333333	64.33333333	Other	8/2/2013 10:27	L.t6	8/2/2013	10	27	3.15
1534	401.1	22.7	30.39	26.40666667	59.66666667	Other	8/2/2013 10:27	Q.t12	8/2/2013	10	27	3.15
1535	401.1	22.7	30.06333333	26.50666667	70.66666667	Other	8/2/2013 10:27	T.t14	8/2/2013	10	27	3.15
1536	401.1	22.7	29.55666667	26.265	68	Other	8/2/2013 10:27	O.t12	8/2/2013	10	27	3.15
1537	290.3	22.65	28.68333333	25.63666667	66	Other	8/2/2013 10:32	S.t14	8/2/2013	10	32	2.72
1538	290.3	22.65	28.2	25.25666667	68.33333333	Other	8/2/2013 10:32	R.t14	8/2/2013	10	32	2.72
1539	290.3	22.65	28.31666667	25.59	65.33333333	Other	8/2/2013 10:32	K.t6	8/2/2013	10	32	2.72
1540	290.3	22.65	28.65333333	26.135	60	Other	8/2/2013 10:32	P.t12	8/2/2013	10	32	2.72
1541	290.3	22.65	28.93333333	25.80333333	61.66666667	Other	8/2/2013 10:32	L.t6	8/2/2013	10	32	2.72
1542	290.3	22.65	29.49333333	26.02	56.66666667	Other	8/2/2013 10:32	Q.t12	8/2/2013	10	32	2.72
1543	290.3	22.65	29.06666667	26.11666667	67	Other	8/2/2013 10:32	T.t14	8/2/2013	10	32	2.72
1544	290.3	22.65	28.38	25.875	65.66666667	Other	8/2/2013 10:32	O.t12	8/2/2013	10	32	2.72
1545	344.7	22.7	28.40666667	25.71	76.66666667	Other	8/2/2013 10:37	S.t14	8/2/2013	10	37	2.1
1546	344.7	22.7	27.85	25.44666667	79.33333333	Other	8/2/2013 10:37	R.t14	8/2/2013	10	37	2.1
1547	344.7	22.7	28.31	25.77	75	Other	8/2/2013 10:37	K.t6	8/2/2013	10	37	2.1
1548	344.7	22.7	28.31666667	26.16	69.33333333	Other	8/2/2013 10:37	P.t12	8/2/2013	10	37	2.1
1549	344.7	22.7	28.84333333	25.96333333	71.66666667	Other	8/2/2013 10:37	L.t6	8/2/2013	10	37	2.1
1550	344.7	22.7	29.20666667	26.02333333	66	Other	8/2/2013 10:37	Q.t12	8/2/2013	10	37	2.1
1551	344.7	22.7	28.83	26.16333333	77.66666667	Other	8/2/2013 10:37	T.t14	8/2/2013	10	37	2.1
1552	344.7	22.7	28.16	25.82	75.66666667	Other	8/2/2013 10:37	O.t12	8/2/2013	10	37	2.1
1553	383.1	22.89	29.44666667	25.87666667	84.33333333	Other	8/2/2013 10:42	S.t14	8/2/2013	10	42	1.98
1554	383.1	22.89	28.60666667	25.58333333	87.33333333	Other	8/2/2013 10:42	R.t14	8/2/2013	10	42	1.98
1555	383.1	22.89	29.40333333	25.895	83.33333333	Other	8/2/2013 10:42	K.t6	8/2/2013	10	42	1.98
1556	383.1	22.89	29.62	26.415	77	Other	8/2/2013 10:42	P.t12	8/2/2013	10	42	1.98
1557	383.1	22.89	30.19333333	26.29666667	78.66666667	Other	8/2/2013 10:42	L.t6	8/2/2013	10	42	1.98
1558	383.1	22.89	30.49	26.37	73.66666667	Other	8/2/2013 10:42	Q.t12	8/2/2013	10	42	1.98
1559	383.1	22.89	30.12333333	26.45333333	85.66666667	Other	8/2/2013 10:42	T.t14	8/2/2013	10	42	1.98
1560	383.1	22.89	29.59333333	26.07	84	Other	8/2/2013 10:42	O.t12	8/2/2013	10	42	1.98
1561	403.9	22.8	30.53333333	26.26	84	Other	8/2/2013 10:47	S.t14	8/2/2013	10	47	1.914
1562	403.9	22.8	29.63666667	25.93333333	87	Other	8/2/2013 10:47	R.t14	8/2/2013	10	47	1.914
1563	403.9	22.8	30.00333333	25.775	82.66666667	Other	8/2/2013 10:47	K.t6	8/2/2013	10	47	1.914
1564	403.9	22.8	30.19666667	26.38	76	Other	8/2/2013 10:47	P.t12	8/2/2013	10	47	1.914
1565	403.9	22.8	30.9	26.28	77.66666667	Other	8/2/2013 10:47	L.t6	8/2/2013	10	47	1.914
1566	403.9	22.8	31.27	26.59666667	73.33333333	Other	8/2/2013 10:47	Q.t12	8/2/2013	10	47	1.914
1567	403.9	22.8	31.37	26.86	85.33333333	Other	8/2/2013 10:47	T.t14	8/2/2013	10	47	1.914
1568	403.9	22.8	30.32666667	26.205	83.66666667	Other	8/2/2013 10:47	O.t12	8/2/2013	10	47	1.914
1569	389.2	22.9	30.75333333	26.15333333	79	Other	8/2/2013 10:52	S.t14	8/2/2013	10	52	2.775
1570	389.2	22.9	29.77	25.64333333	81.66666667	Other	8/2/2013 10:52	R.t14	8/2/2013	10	52	2.775
1571	389.2	22.9	30.75	26.195	77.66666667	Other	8/2/2013 10:52	K.t6	8/2/2013	10	52	2.775
1572	389.2	22.9	30.71	26.605	72.33333333	Other	8/2/2013 10:52	P.t12	8/2/2013	10	52	2.775
1573	389.2	22.9	31.62333333	26.64333333	73.33333333	Other	8/2/2013 10:52	L.t6	8/2/2013	10	52	2.775
1574	389.2	22.9	31.93333333	26.76333333	68.66666667	Other	8/2/2013 10:52	Q.t12	8/2/2013	10	52	2.775
1575	389.2	22.9	31.50666667	26.87333333	80.33333333	Other	8/2/2013 10:52	T.t14	8/2/2013	10	52	2.775
1576	389.2	22.9	30.83333333	26.33	78.33333333	Other	8/2/2013 10:52	O.t12	8/2/2013	10	52	2.775
1577	349.6	23.1	30.72333333	26.28666667	87	Other	8/2/2013 10:57	S.t14	8/2/2013	10	57	2.45
1578	349.6	23.1	29.55666667	25.96	89.66666667	Other	8/2/2013 10:57	R.t14	8/2/2013	10	57	2.45
1579	349.6	23.1	30.26666667	26.205	86	Other	8/2/2013 10:57	K.t6	8/2/2013	10	57	2.45
1580	349.6	23.1	30.29	26.635	79	Other	8/2/2013 10:57	P.t12	8/2/2013	10	57	2.45
1581	349.6	23.1	31.34666667	26.65666667	81	Other	8/2/2013 10:57	L.t6	8/2/2013	10	57	2.45
1582	349.6	23.1	31.58	26.76	76	Other	8/2/2013 10:57	Q.t12	8/2/2013	10	57	2.45
1583	349.6	23.1	31.51333333	27.02333333	88	Other	8/2/2013 10:57	T.t14	8/2/2013	10	57	2.45
1584	349.6	23.1	30.34333333	26.36	86.66666667	Other	8/2/2013 10:57	O.t12	8/2/2013	10	57	2.45
1585	434.4	23	30.58333333	26.25666667	99.33333333	Noon	8/2/2013 11:02	S.t14	8/2/2013	11	2	1.29
1586	434.4	23	29.63	25.80333333	101.6666667	Noon	8/2/2013 11:02	R.t14	8/2/2013	11	2	1.29
1587	434.4	23	30.30333333	26.12	99	Noon	8/2/2013 11:02	K.t6	8/2/2013	11	2	1.29
1588	434.4	23	29.95666667	26.37	90.66666667	Noon	8/2/2013 11:02	P.t12	8/2/2013	11	2	1.29
1589	434.4	23	31.21	26.66	91.66666667	Noon	8/2/2013 11:02	L.t6	8/2/2013	11	2	1.29
1590	434.4	23	31.11333333	26.57	87.33333333	Noon	8/2/2013 11:02	Q.t12	8/2/2013	11	2	1.29
1591	434.4	23	31.27	27.04666667	101.3333333	Noon	8/2/2013 11:02	T.t14	8/2/2013	11	2	1.29
1592	434.4	23	29.88333333	26.21	99	Noon	8/2/2013 11:02	O.t12	8/2/2013	11	2	1.29
1593	476.2	23	32.20666667	26.80333333	108.6666667	Noon	8/2/2013 11:07	S.t14	8/2/2013	11	7	2.78
1594	476.2	23	31.05333333	26.39	111.3333333	Noon	8/2/2013 11:07	R.t14	8/2/2013	11	7	2.78
1595	476.2	23	32.06	26.62	108	Noon	8/2/2013 11:07	K.t6	8/2/2013	11	7	2.78
1596	476.2	23	31.75333333	26.895	98.66666667	Noon	8/2/2013 11:07	P.t12	8/2/2013	11	7	2.78
1597	476.2	23	32.99	27.22666667	100.6666667	Noon	8/2/2013 11:07	L.t6	8/2/2013	11	7	2.78
1598	476.2	23	32.98666667	27.21333333	96	Noon	8/2/2013 11:07	Q.t12	8/2/2013	11	7	2.78
1599	476.2	23	33.06	27.57	110	Noon	8/2/2013 11:07	T.t14	8/2/2013	11	7	2.78
1600	476.2	23	31.91	26.74	108.3333333	Noon	8/2/2013 11:07	O.t12	8/2/2013	11	7	2.78
1601	555.3	23.09	32.5	26.57333333	98.66666667	Noon	8/2/2013 11:12	S.t14	8/2/2013	11	12	2.673
1602	555.3	23.09	31.24666667	26.01666667	101	Noon	8/2/2013 11:12	R.t14	8/2/2013	11	12	2.673
1603	555.3	23.09	32.23	26.54	97.66666667	Noon	8/2/2013 11:12	K.t6	8/2/2013	11	12	2.673
1604	555.3	23.09	32.04333333	26.88	90	Noon	8/2/2013 11:12	P.t12	8/2/2013	11	12	2.673
1605	555.3	23.09	33.31	27.11	90.33333333	Noon	8/2/2013 11:12	L.t6	8/2/2013	11	12	2.673
1606	555.3	23.09	33.47666667	27.30666667	87	Noon	8/2/2013 11:12	Q.t12	8/2/2013	11	12	2.673
1607	555.3	23.09	33.52333333	27.62	100.3333333	Noon	8/2/2013 11:12	T.t14	8/2/2013	11	12	2.673
1608	555.3	23.09	32.27666667	26.79	98.33333333	Noon	8/2/2013 11:12	O.t12	8/2/2013	11	12	2.673
1609	406.6	23.1	32.01	26.74666667	78	Noon	8/2/2013 11:17	S.t14	8/2/2013	11	17	4.06
1610	406.6	23.1	30.96333333	26.26	80.66666667	Noon	8/2/2013 11:17	R.t14	8/2/2013	11	17	4.06
1611	406.6	23.1	31.64	26.605	76.66666667	Noon	8/2/2013 11:17	K.t6	8/2/2013	11	17	4.06
1612	406.6	23.1	31.46333333	26.87	70.66666667	Noon	8/2/2013 11:17	P.t12	8/2/2013	11	17	4.06
1613	406.6	23.1	32.84	27.30333333	71.33333333	Noon	8/2/2013 11:17	L.t6	8/2/2013	11	17	4.06
1614	406.6	23.1	33.16	27.36333333	67.66666667	Noon	8/2/2013 11:17	Q.t12	8/2/2013	11	17	4.06
1615	406.6	23.1	33.03333333	27.71666667	79.33333333	Noon	8/2/2013 11:17	T.t14	8/2/2013	11	17	4.06
1616	406.6	23.1	31.89	26.835	77	Noon	8/2/2013 11:17	O.t12	8/2/2013	11	17	4.06
1617	312.2	23.08	30.32	26.28666667	57	Noon	8/2/2013 11:22	S.t14	8/2/2013	11	22	1.805
1618	312.2	23.08	29.16333333	25.74666667	59.33333333	Noon	8/2/2013 11:22	R.t14	8/2/2013	11	22	1.805
1619	312.2	23.08	29.12	25.7	55.66666667	Noon	8/2/2013 11:22	K.t6	8/2/2013	11	22	1.805
1620	312.2	23.08	29.68	26.335	51.33333333	Noon	8/2/2013 11:22	P.t12	8/2/2013	11	22	1.805
1621	312.2	23.08	30.23666667	26.34	51.33333333	Noon	8/2/2013 11:22	L.t6	8/2/2013	11	22	1.805
1622	312.2	23.08	31.19666667	26.82666667	48.66666667	Noon	8/2/2013 11:22	Q.t12	8/2/2013	11	22	1.805
1623	312.2	23.08	31.11333333	27.29666667	57.66666667	Noon	8/2/2013 11:22	T.t14	8/2/2013	11	22	1.805
1624	312.2	23.08	29.68666667	26.34	56	Noon	8/2/2013 11:22	O.t12	8/2/2013	11	22	1.805
1625	225.7	22.95	28.77333333	25.95	42	Noon	8/2/2013 11:27	S.t14	8/2/2013	11	27	2.45
1626	225.7	22.95	27.57	25.49	43	Noon	8/2/2013 11:27	R.t14	8/2/2013	11	27	2.45
1627	225.7	22.95	28.03	25.65	40.33333333	Noon	8/2/2013 11:27	K.t6	8/2/2013	11	27	2.45
1628	225.7	22.95	28.51	26.205	37.33333333	Noon	8/2/2013 11:27	P.t12	8/2/2013	11	27	2.45
1629	225.7	22.95	29.39	26.42333333	37	Noon	8/2/2013 11:27	L.t6	8/2/2013	11	27	2.45
1630	225.7	22.95	30.17666667	26.72	34	Noon	8/2/2013 11:27	Q.t12	8/2/2013	11	27	2.45
1631	225.7	22.95	29.29333333	26.86666667	41.66666667	Noon	8/2/2013 11:27	T.t14	8/2/2013	11	27	2.45
1632	225.7	22.95	28.91666667	26.14	40.66666667	Noon	8/2/2013 11:27	O.t12	8/2/2013	11	27	2.45
1633	166	22.84	26.85	25.26666667	44	Noon	8/2/2013 11:32	S.t14	8/2/2013	11	32	1.958
1634	166	22.84	25.81333333	24.85333333	45.33333333	Noon	8/2/2013 11:32	R.t14	8/2/2013	11	32	1.958
1635	166	22.84	26.30333333	25.22	43	Noon	8/2/2013 11:32	K.t6	8/2/2013	11	32	1.958
1636	166	22.84	26.30333333	25.415	39.33333333	Noon	8/2/2013 11:32	P.t12	8/2/2013	11	32	1.958
1637	166	22.84	27.41	25.88666667	40	Noon	8/2/2013 11:32	L.t6	8/2/2013	11	32	1.958
1638	166	22.84	27.81666667	25.99	36	Noon	8/2/2013 11:32	Q.t12	8/2/2013	11	32	1.958
1639	166	22.84	27.26666667	26.18	43.66666667	Noon	8/2/2013 11:32	T.t14	8/2/2013	11	32	1.958
1640	166	22.84	26.72666667	25.475	44	Noon	8/2/2013 11:32	O.t12	8/2/2013	11	32	1.958
1641	210.6	22.6	26.28666667	25.08333333	53	Noon	8/2/2013 11:37	S.t14	8/2/2013	11	37	2.167
1642	210.6	22.6	25.54666667	24.63666667	54.33333333	Noon	8/2/2013 11:37	R.t14	8/2/2013	11	37	2.167
1643	210.6	22.6	25.96333333	24.86	52.33333333	Noon	8/2/2013 11:37	K.t6	8/2/2013	11	37	2.167
1644	210.6	22.6	25.95333333	25.13	47.33333333	Noon	8/2/2013 11:37	P.t12	8/2/2013	11	37	2.167
1645	210.6	22.6	26.81666667	25.54666667	48.66666667	Noon	8/2/2013 11:37	L.t6	8/2/2013	11	37	2.167
1646	210.6	22.6	26.99666667	25.66	44.33333333	Noon	8/2/2013 11:37	Q.t12	8/2/2013	11	37	2.167
1647	210.6	22.6	26.57666667	25.83333333	53.33333333	Noon	8/2/2013 11:37	T.t14	8/2/2013	11	37	2.167
1648	210.6	22.6	26.21	25.225	51.66666667	Noon	8/2/2013 11:37	O.t12	8/2/2013	11	37	2.167
1649	245.7	22.4	26.34333333	24.87666667	63	Noon	8/2/2013 11:42	S.t14	8/2/2013	11	42	2.91
1650	245.7	22.4	25.75666667	24.43333333	65	Noon	8/2/2013 11:42	R.t14	8/2/2013	11	42	2.91
1651	245.7	22.4	26.21	24.685	62	Noon	8/2/2013 11:42	K.t6	8/2/2013	11	42	2.91
1652	245.7	22.4	26.19666667	24.92	56.66666667	Noon	8/2/2013 11:42	P.t12	8/2/2013	11	42	2.91
1653	245.7	22.4	26.75666667	25.21666667	58.33333333	Noon	8/2/2013 11:42	L.t6	8/2/2013	11	42	2.91
1654	245.7	22.4	27.02666667	25.4	53.33333333	Noon	8/2/2013 11:42	Q.t12	8/2/2013	11	42	2.91
1655	245.7	22.4	26.74	25.56	63.66666667	Noon	8/2/2013 11:42	T.t14	8/2/2013	11	42	2.91
1656	245.7	22.4	26.34333333	24.965	61.33333333	Noon	8/2/2013 11:42	O.t12	8/2/2013	11	42	2.91
1657	447.7	22.7	29.08666667	25.33666667	126.6666667	Noon	8/2/2013 11:57	S.t14	8/2/2013	11	57	3.05
1658	447.7	22.7	28.11333333	25.12333333	129	Noon	8/2/2013 11:57	R.t14	8/2/2013	11	57	3.05
1659	447.7	22.7	28.87333333	25.065	126.3333333	Noon	8/2/2013 11:57	K.t6	8/2/2013	11	57	3.05
1660	447.7	22.7	29.55333333	25.82	114	Noon	8/2/2013 11:57	P.t12	8/2/2013	11	57	3.05
1661	447.7	22.7	29.97	25.65333333	116	Noon	8/2/2013 11:57	L.t6	8/2/2013	11	57	3.05
1662	447.7	22.7	30.72	26.19333333	113	Noon	8/2/2013 11:57	Q.t12	8/2/2013	11	57	3.05
1663	447.7	22.7	29.87333333	26.10333333	128.3333333	Noon	8/2/2013 11:57	T.t14	8/2/2013	11	57	3.05
1664	447.7	22.7	29.79333333	25.615	126	Noon	8/2/2013 11:57	O.t12	8/2/2013	11	57	3.05
1665	724.5	22.9	32.98666667	26.47333333	152.3333333	Noon	8/2/2013 12:02	S.t14	8/2/2013	12	2	0.99
1666	724.5	22.9	31.77	26.23	153.6666667	Noon	8/2/2013 12:02	R.t14	8/2/2013	12	2	0.99
1667	724.5	22.9	32.89	26.07	152.6666667	Noon	8/2/2013 12:02	K.t6	8/2/2013	12	2	0.99
1668	724.5	22.9	33.38666667	26.81	141.6666667	Noon	8/2/2013 12:02	P.t12	8/2/2013	12	2	0.99
1669	724.5	22.9	34.04	26.66	144.3333333	Noon	8/2/2013 12:02	L.t6	8/2/2013	12	2	0.99
1670	724.5	22.9	34.51	27.11333333	138.6666667	Noon	8/2/2013 12:02	Q.t12	8/2/2013	12	2	0.99
1671	724.5	22.9	34.42666667	27.26666667	154.3333333	Noon	8/2/2013 12:02	T.t14	8/2/2013	12	2	0.99
1672	724.5	22.9	33.45666667	26.425	151.3333333	Noon	8/2/2013 12:02	O.t12	8/2/2013	12	2	0.99
1673	763.6	23.15	39.08666667	28.03666667	132	Noon	8/2/2013 12:07	S.t14	8/2/2013	12	7	5
1674	763.6	23.15	37.58	27.72	134.3333333	Noon	8/2/2013 12:07	R.t14	8/2/2013	12	7	5
1675	763.6	23.15	38.47666667	27.435	132	Noon	8/2/2013 12:07	K.t6	8/2/2013	12	7	5
1676	763.6	23.15	39.19333333	28.39	123.6666667	Noon	8/2/2013 12:07	P.t12	8/2/2013	12	7	5
1677	763.6	23.15	39.33666667	28.00333333	124	Noon	8/2/2013 12:07	L.t6	8/2/2013	12	7	5
1678	763.6	23.15	40.44333333	28.7	119.6666667	Noon	8/2/2013 12:07	Q.t12	8/2/2013	12	7	5
1679	763.6	23.15	41	28.88333333	135	Noon	8/2/2013 12:07	T.t14	8/2/2013	12	7	5
1680	763.6	23.15	39.16333333	27.925	131	Noon	8/2/2013 12:07	O.t12	8/2/2013	12	7	5
1681	521.9	23.16	34.75	26.80333333	126.6666667	Noon	8/2/2013 12:12	S.t14	8/2/2013	12	12	3.24
1682	521.9	23.16	32.27666667	26.49666667	129.6666667	Noon	8/2/2013 12:12	R.t14	8/2/2013	12	12	3.24
1683	521.9	23.16	33.49	26.495	126.3333333	Noon	8/2/2013 12:12	K.t6	8/2/2013	12	12	3.24
1684	521.9	23.16	34.50666667	27.52	116.3333333	Noon	8/2/2013 12:12	P.t12	8/2/2013	12	12	3.24
1685	521.9	23.16	35.47333333	27.1	118	Noon	8/2/2013 12:12	L.t6	8/2/2013	12	12	3.24
1686	521.9	23.16	36.57333333	27.86	113	Noon	8/2/2013 12:12	Q.t12	8/2/2013	12	12	3.24
1687	521.9	23.16	36.08	28.14	129	Noon	8/2/2013 12:12	T.t14	8/2/2013	12	12	3.24
1688	521.9	23.16	34.39666667	26.995	126.3333333	Noon	8/2/2013 12:12	O.t12	8/2/2013	12	12	3.24
1689	709.3	23.05	35.42333333	27.58333333	142.3333333	Noon	8/2/2013 12:17	S.t14	8/2/2013	12	17	1.32
1690	709.3	23.05	33.03333333	27.11333333	144	Noon	8/2/2013 12:17	R.t14	8/2/2013	12	17	1.32
1691	709.3	23.05	34.62666667	27.155	142.6666667	Noon	8/2/2013 12:17	K.t6	8/2/2013	12	17	1.32
1692	709.3	23.05	35.31	28.08	133.3333333	Noon	8/2/2013 12:17	P.t12	8/2/2013	12	17	1.32
1693	709.3	23.05	36.32333333	27.76	132.6666667	Noon	8/2/2013 12:17	L.t6	8/2/2013	12	17	1.32
1694	709.3	23.05	37.20333333	28.55	129.6666667	Noon	8/2/2013 12:17	Q.t12	8/2/2013	12	17	1.32
1695	709.3	23.05	36.45333333	28.7	144.6666667	Noon	8/2/2013 12:17	T.t14	8/2/2013	12	17	1.32
1696	709.3	23.05	35.51333333	27.685	141.3333333	Noon	8/2/2013 12:17	O.t12	8/2/2013	12	17	1.32
1697	629.9	23.26	38.05666667	28.51333333	165.3333333	Noon	8/2/2013 12:22	S.t14	8/2/2013	12	22	3.58
1698	629.9	23.26	36.10666667	27.89	167.3333333	Noon	8/2/2013 12:22	R.t14	8/2/2013	12	22	3.58
1699	629.9	23.26	37.8	27.72	164.6666667	Noon	8/2/2013 12:22	K.t6	8/2/2013	12	22	3.58
1700	629.9	23.26	38.58	28.925	153.6666667	Noon	8/2/2013 12:22	P.t12	8/2/2013	12	22	3.58
1701	629.9	23.26	39.34333333	28.6	155.6666667	Noon	8/2/2013 12:22	L.t6	8/2/2013	12	22	3.58
1702	629.9	23.26	40.09333333	29.43333333	152.6666667	Noon	8/2/2013 12:22	Q.t12	8/2/2013	12	22	3.58
1703	629.9	23.26	39.52	29.45	166.6666667	Noon	8/2/2013 12:22	T.t14	8/2/2013	12	22	3.58
1704	629.9	23.26	38.55333333	28.5	164.3333333	Noon	8/2/2013 12:22	O.t12	8/2/2013	12	22	3.58
1705	927	23.41	40.84333333	29.21333333	185.6666667	Noon	8/2/2013 12:27	S.t14	8/2/2013	12	27	3.53
1706	927	23.41	38.33666667	28.54666667	186	Noon	8/2/2013 12:27	R.t14	8/2/2013	12	27	3.53
1707	927	23.41	40.18333333	28.265	185.6666667	Noon	8/2/2013 12:27	K.t6	8/2/2013	12	27	3.53
1708	927	23.41	41.31333333	29.69	176	Noon	8/2/2013 12:27	P.t12	8/2/2013	12	27	3.53
1709	927	23.41	41.82	29.01333333	173.3333333	Noon	8/2/2013 12:27	L.t6	8/2/2013	12	27	3.53
1710	927	23.41	42.99333333	30.30666667	174.3333333	Noon	8/2/2013 12:27	Q.t12	8/2/2013	12	27	3.53
1711	927	23.41	42.36666667	30.22	187.3333333	Noon	8/2/2013 12:27	T.t14	8/2/2013	12	27	3.53
1712	927	23.41	41.11333333	29.16	184	Noon	8/2/2013 12:27	O.t12	8/2/2013	12	27	3.53
1713	1004	23.2	40.08666667	29.09333333	172	Noon	8/2/2013 12:32	S.t14	8/2/2013	12	32	3.2
1714	1004	23.2	37.39333333	28.57666667	172	Noon	8/2/2013 12:32	R.t14	8/2/2013	12	32	3.2
1715	1004	23.2	39.82333333	28.36	173.6666667	Noon	8/2/2013 12:32	K.t6	8/2/2013	12	32	3.2
1716	1004	23.2	40.28	29.715	166	Noon	8/2/2013 12:32	P.t12	8/2/2013	12	32	3.2
1717	1004	23.2	41.71	29.33666667	165	Noon	8/2/2013 12:32	L.t6	8/2/2013	12	32	3.2
1718	1004	23.2	42.45	30.37333333	159.6666667	Noon	8/2/2013 12:32	Q.t12	8/2/2013	12	32	3.2
1719	1004	23.2	41.82333333	30.33666667	175.3333333	Noon	8/2/2013 12:32	T.t14	8/2/2013	12	32	3.2
1720	1004	23.2	39.92	29.02	170.6666667	Noon	8/2/2013 12:32	O.t12	8/2/2013	12	32	3.2
1721	668.8	23.87	41.08333333	29.49	168	Noon	8/2/2013 12:37	S.t14	8/2/2013	12	37	3.58
1722	668.8	23.87	38.56666667	28.99666667	170.6666667	Noon	8/2/2013 12:37	R.t14	8/2/2013	12	37	3.58
1723	668.8	23.87	39.21333333	28.61	168.3333333	Noon	8/2/2013 12:37	K.t6	8/2/2013	12	37	3.58
1724	668.8	23.87	41.26333333	30.08	156.6666667	Noon	8/2/2013 12:37	P.t12	8/2/2013	12	37	3.58
1725	668.8	23.87	41.43333333	29.47666667	157	Noon	8/2/2013 12:37	L.t6	8/2/2013	12	37	3.58
1726	668.8	23.87	42.94	30.66333333	154.3333333	Noon	8/2/2013 12:37	Q.t12	8/2/2013	12	37	3.58
1727	668.8	23.87	42.59333333	30.77333333	170	Noon	8/2/2013 12:37	T.t14	8/2/2013	12	37	3.58
1728	668.8	23.87	40.63333333	29.515	167.6666667	Noon	8/2/2013 12:37	O.t12	8/2/2013	12	37	3.58
1729	900	23.74	41.50333333	29.95333333	141.3333333	Noon	8/2/2013 12:42	S.t14	8/2/2013	12	42	1.41
1730	900	23.74	38.41666667	29.26333333	142	Noon	8/2/2013 12:42	R.t14	8/2/2013	12	42	1.41
1731	900	23.74	39.93666667	29.13	142.3333333	Noon	8/2/2013 12:42	K.t6	8/2/2013	12	42	1.41
1732	900	23.74	40.44666667	30.415	132.6666667	Noon	8/2/2013 12:42	P.t12	8/2/2013	12	42	1.41
1733	900	23.74	42.12	29.95	130.6666667	Noon	8/2/2013 12:42	L.t6	8/2/2013	12	42	1.41
1734	900	23.74	42.38333333	30.84	127.6666667	Noon	8/2/2013 12:42	Q.t12	8/2/2013	12	42	1.41
1735	900	23.74	42.49333333	31.08666667	144.3333333	Noon	8/2/2013 12:42	T.t14	8/2/2013	12	42	1.41
1736	900	23.74	40.16	29.68	140.3333333	Noon	8/2/2013 12:42	O.t12	8/2/2013	12	42	1.41
1737	514.4	23.81	38.25	29.19333333	136	Noon	8/2/2013 12:47	S.t14	8/2/2013	12	47	2.63
1738	514.4	23.81	35.64	28.69666667	137.6666667	Noon	8/2/2013 12:47	R.t14	8/2/2013	12	47	2.63
1739	514.4	23.81	37.30666667	28.84	136.3333333	Noon	8/2/2013 12:47	K.t6	8/2/2013	12	47	2.63
1740	514.4	23.81	37.83666667	29.955	127	Noon	8/2/2013 12:47	P.t12	8/2/2013	12	47	2.63
1741	514.4	23.81	39.18333333	29.73333333	128	Noon	8/2/2013 12:47	L.t6	8/2/2013	12	47	2.63
1742	514.4	23.81	40.13666667	30.43666667	124.3333333	Noon	8/2/2013 12:47	Q.t12	8/2/2013	12	47	2.63
1743	514.4	23.81	38.78333333	30.36333333	138	Noon	8/2/2013 12:47	T.t14	8/2/2013	12	47	2.63
1744	514.4	23.81	37.90666667	29.47	135.3333333	Noon	8/2/2013 12:47	O.t12	8/2/2013	12	47	2.63
1745	538.7	23.62	35.11333333	28.56666667	187.6666667	Noon	8/2/2013 12:52	S.t14	8/2/2013	12	52	3.41
1746	538.7	23.62	32.78	27.99666667	189	Noon	8/2/2013 12:52	R.t14	8/2/2013	12	52	3.41
1747	538.7	23.62	34.61	28.29	187.6666667	Noon	8/2/2013 12:52	K.t6	8/2/2013	12	52	3.41
1748	538.7	23.62	34.85	29.24	178.6666667	Noon	8/2/2013 12:52	P.t12	8/2/2013	12	52	3.41
1749	538.7	23.62	36.53333333	29.09333333	181	Noon	8/2/2013 12:52	L.t6	8/2/2013	12	52	3.41
1750	538.7	23.62	37.23333333	29.91	177.3333333	Noon	8/2/2013 12:52	Q.t12	8/2/2013	12	52	3.41
1751	538.7	23.62	35.75333333	29.82	189	Noon	8/2/2013 12:52	T.t14	8/2/2013	12	52	3.41
1752	538.7	23.62	35.03333333	28.71	186	Noon	8/2/2013 12:52	O.t12	8/2/2013	12	52	3.41
1753	1022	24.16	43.53333333	30.66666667	193.3333333	Noon	8/2/2013 12:57	S.t14	8/2/2013	12	57	1.87
1754	1022	24.16	41.38	30.34333333	193.6666667	Noon	8/2/2013 12:57	R.t14	8/2/2013	12	57	1.87
1755	1022	24.16	42.13333333	29.62	195.3333333	Noon	8/2/2013 12:57	K.t6	8/2/2013	12	57	1.87
1756	1022	24.16	43.31	31.17	184	Noon	8/2/2013 12:57	P.t12	8/2/2013	12	57	1.87
1757	1022	24.16	44.11	30.68333333	185	Noon	8/2/2013 12:57	L.t6	8/2/2013	12	57	1.87
1758	1022	24.16	45.48	32.00666667	181.3333333	Noon	8/2/2013 12:57	Q.t12	8/2/2013	12	57	1.87
1759	1022	24.16	45.63333333	32	196	Noon	8/2/2013 12:57	T.t14	8/2/2013	12	57	1.87
1760	1022	24.16	43.37	30.49	192	Noon	8/2/2013 12:57	O.t12	8/2/2013	12	57	1.87
1761	814	24.08	44.94666667	30.93333333	175	Other	8/2/2013 13:02	S.t14	8/2/2013	13	2	3.11
1762	814	24.08	41.97666667	30.81	176.3333333	Other	8/2/2013 13:02	R.t14	8/2/2013	13	2	3.11
1763	814	24.08	43.92333333	30.13	176.6666667	Other	8/2/2013 13:02	K.t6	8/2/2013	13	2	3.11
1764	814	24.08	44.1	31.59	164	Other	8/2/2013 13:02	P.t12	8/2/2013	13	2	3.11
1765	814	24.08	45.13666667	31.07666667	163	Other	8/2/2013 13:02	L.t6	8/2/2013	13	2	3.11
1766	814	24.08	45.62666667	32.10666667	160.6666667	Other	8/2/2013 13:02	Q.t12	8/2/2013	13	2	3.11
1767	814	24.08	45.53	31.88333333	178	Other	8/2/2013 13:02	T.t14	8/2/2013	13	2	3.11
1768	814	24.08	44.06666667	30.935	174.6666667	Other	8/2/2013 13:02	O.t12	8/2/2013	13	2	3.11
1769	750.9	24.3	43.4	30.62666667	151.6666667	Other	8/2/2013 13:07	S.t14	8/2/2013	13	7	1.73
1770	750.9	24.3	39.87333333	30.29	154	Other	8/2/2013 13:07	R.t14	8/2/2013	13	7	1.73
1771	750.9	24.3	40.91666667	29.635	153.3333333	Other	8/2/2013 13:07	K.t6	8/2/2013	13	7	1.73
1772	750.9	24.3	42.27333333	31.46	143	Other	8/2/2013 13:07	P.t12	8/2/2013	13	7	1.73
1773	750.9	24.3	43.50333333	30.82	142	Other	8/2/2013 13:07	L.t6	8/2/2013	13	7	1.73
1774	750.9	24.3	44.60666667	32.09666667	139	Other	8/2/2013 13:07	Q.t12	8/2/2013	13	7	1.73
1775	750.9	24.3	44.17666667	31.91666667	155.3333333	Other	8/2/2013 13:07	T.t14	8/2/2013	13	7	1.73
1776	750.9	24.3	42.15333333	30.7	151.6666667	Other	8/2/2013 13:07	O.t12	8/2/2013	13	7	1.73
1777	585.7	24.2	42.87666667	31.02666667	119.3333333	Other	8/2/2013 13:12	S.t14	8/2/2013	13	12	2.67
1778	585.7	24.2	39.79333333	30.53666667	122.6666667	Other	8/2/2013 13:12	R.t14	8/2/2013	13	12	2.67
1779	585.7	24.2	41.35	30.37	119.6666667	Other	8/2/2013 13:12	K.t6	8/2/2013	13	12	2.67
1780	585.7	24.2	41.84666667	31.735	110.6666667	Other	8/2/2013 13:12	P.t12	8/2/2013	13	12	2.67
1781	585.7	24.2	43.17666667	30.78666667	111	Other	8/2/2013 13:12	L.t6	8/2/2013	13	12	2.67
1782	585.7	24.2	43.82	32.12	107.3333333	Other	8/2/2013 13:12	Q.t12	8/2/2013	13	12	2.67
1783	585.7	24.2	43.29	32.07333333	122.6666667	Other	8/2/2013 13:12	T.t14	8/2/2013	13	12	2.67
1784	585.7	24.2	41.91666667	31.035	119.6666667	Other	8/2/2013 13:12	O.t12	8/2/2013	13	12	2.67
1785	506	23.99	37.86333333	29.69	121.3333333	Other	8/2/2013 13:17	S.t14	8/2/2013	13	17	3.875
1786	506	23.99	34.35333333	29.03	123.3333333	Other	8/2/2013 13:17	R.t14	8/2/2013	13	17	3.875
1787	506	23.99	37.34666667	29.365	120	Other	8/2/2013 13:17	K.t6	8/2/2013	13	17	3.875
1788	506	23.99	37.07666667	30.62	111.3333333	Other	8/2/2013 13:17	P.t12	8/2/2013	13	17	3.875
1789	506	23.99	39.61666667	30.06666667	111	Other	8/2/2013 13:17	L.t6	8/2/2013	13	17	3.875
1790	506	23.99	39.32666667	31.12333333	108.3333333	Other	8/2/2013 13:17	Q.t12	8/2/2013	13	17	3.875
1791	506	23.99	37.59	30.63	123.6666667	Other	8/2/2013 13:17	T.t14	8/2/2013	13	17	3.875
1792	506	23.99	37.60333333	30.165	120.6666667	Other	8/2/2013 13:17	O.t12	8/2/2013	13	17	3.875
1793	560.5	23.7	35.63	29.07666667	137.3333333	Other	8/2/2013 13:22	S.t14	8/2/2013	13	22	3.983
1794	560.5	23.7	32.91	28.56	139.3333333	Other	8/2/2013 13:22	R.t14	8/2/2013	13	22	3.983
1795	560.5	23.7	33.87333333	28.48	136.3333333	Other	8/2/2013 13:22	K.t6	8/2/2013	13	22	3.983
1796	560.5	23.7	34.46666667	29.72	127.3333333	Other	8/2/2013 13:22	P.t12	8/2/2013	13	22	3.983
1797	560.5	23.7	35.87666667	29.00666667	129.6666667	Other	8/2/2013 13:22	L.t6	8/2/2013	13	22	3.983
1798	560.5	23.7	36.51666667	30.19333333	124.6666667	Other	8/2/2013 13:22	Q.t12	8/2/2013	13	22	3.983
1799	560.5	23.7	35.17	29.87	139.3333333	Other	8/2/2013 13:22	T.t14	8/2/2013	13	22	3.983
1800	560.5	23.7	34.92	29.245	136.3333333	Other	8/2/2013 13:22	O.t12	8/2/2013	13	22	3.983
1801	968	23.72	38.28	29.53	110.3333333	Other	8/2/2013 13:27	S.t14	8/2/2013	13	27	2.67
1802	968	23.72	35.68	29.05333333	112.6666667	Other	8/2/2013 13:27	R.t14	8/2/2013	13	27	2.67
1803	968	23.72	38.72333333	29.215	109.3333333	Other	8/2/2013 13:27	K.t6	8/2/2013	13	27	2.67
1804	968	23.72	37.99	30.27	102.6666667	Other	8/2/2013 13:27	P.t12	8/2/2013	13	27	2.67
1805	968	23.72	40.42	30.00333333	102	Other	8/2/2013 13:27	L.t6	8/2/2013	13	27	2.67
1806	968	23.72	39.66666667	30.85	99	Other	8/2/2013 13:27	Q.t12	8/2/2013	13	27	2.67
1807	968	23.72	38.81333333	30.39	112.6666667	Other	8/2/2013 13:27	T.t14	8/2/2013	13	27	2.67
1808	968	23.72	38.09333333	29.79	109	Other	8/2/2013 13:27	O.t12	8/2/2013	13	27	2.67
1809	399.2	23.86	34.43666667	28.26666667	79	Other	8/2/2013 13:32	S.t14	8/2/2013	13	32	3.48
1810	399.2	23.86	32.59	28.06	82	Other	8/2/2013 13:32	R.t14	8/2/2013	13	32	3.48
1811	399.2	23.86	33.65	28.07	77.66666667	Other	8/2/2013 13:32	K.t6	8/2/2013	13	32	3.48
1812	399.2	23.86	33.91666667	29.22	71.66666667	Other	8/2/2013 13:32	P.t12	8/2/2013	13	32	3.48
1813	399.2	23.86	35.19333333	28.43	73	Other	8/2/2013 13:32	L.t6	8/2/2013	13	32	3.48
1814	399.2	23.86	35.4	29.31666667	68.66666667	Other	8/2/2013 13:32	Q.t12	8/2/2013	13	32	3.48
1815	399.2	23.86	34.36666667	29.07333333	81	Other	8/2/2013 13:32	T.t14	8/2/2013	13	32	3.48
1816	399.2	23.86	34.12	28.745	78.33333333	Other	8/2/2013 13:32	O.t12	8/2/2013	13	32	3.48
1817	380.7	23.48	31.50333333	27.53666667	90.33333333	Other	8/2/2013 13:37	S.t14	8/2/2013	13	37	2.63
1818	380.7	23.48	29.59666667	27.1	92.66666667	Other	8/2/2013 13:37	R.t14	8/2/2013	13	37	2.63
1819	380.7	23.48	30.74	27.32	88.66666667	Other	8/2/2013 13:37	K.t6	8/2/2013	13	37	2.63
1820	380.7	23.48	31.12666667	28.385	82	Other	8/2/2013 13:37	P.t12	8/2/2013	13	37	2.63
1821	380.7	23.48	32.47333333	27.65333333	83	Other	8/2/2013 13:37	L.t6	8/2/2013	13	37	2.63
1822	380.7	23.48	32.40333333	28.54333333	79	Other	8/2/2013 13:37	Q.t12	8/2/2013	13	37	2.63
1823	380.7	23.48	31.08666667	28.10333333	92	Other	8/2/2013 13:37	T.t14	8/2/2013	13	37	2.63
1824	380.7	23.48	31.34	27.97	89	Other	8/2/2013 13:37	O.t12	8/2/2013	13	37	2.63
1825	444.5	23.5	31.17666667	27.25333333	138	Other	8/2/2013 13:42	S.t14	8/2/2013	13	42	2.46
1826	444.5	23.5	29.92	27.12666667	140.3333333	Other	8/2/2013 13:42	R.t14	8/2/2013	13	42	2.46
1827	444.5	23.5	31.06666667	27.285	137.3333333	Other	8/2/2013 13:42	K.t6	8/2/2013	13	42	2.46
1828	444.5	23.5	31.19333333	28.2	127.3333333	Other	8/2/2013 13:42	P.t12	8/2/2013	13	42	2.46
1829	444.5	23.5	32.09333333	27.34333333	126.3333333	Other	8/2/2013 13:42	L.t6	8/2/2013	13	42	2.46
1830	444.5	23.5	31.97333333	28.05333333	125.3333333	Other	8/2/2013 13:42	Q.t12	8/2/2013	13	42	2.46
1831	444.5	23.5	30.82333333	27.62333333	140.6666667	Other	8/2/2013 13:42	T.t14	8/2/2013	13	42	2.46
1832	444.5	23.5	31.41666667	27.77	137	Other	8/2/2013 13:42	O.t12	8/2/2013	13	42	2.46
1833	703.9	23.7	33.97333333	27.81333333	173.3333333	Other	8/2/2013 13:47	S.t14	8/2/2013	13	47	1.51
1834	703.9	23.7	32.64333333	27.62666667	173.6666667	Other	8/2/2013 13:47	R.t14	8/2/2013	13	47	1.51
1835	703.9	23.7	34.38	27.68	173	Other	8/2/2013 13:47	K.t6	8/2/2013	13	47	1.51
1836	703.9	23.7	34.57666667	28.76	162	Other	8/2/2013 13:47	P.t12	8/2/2013	13	47	1.51
1837	703.9	23.7	35.24333333	27.8	160	Other	8/2/2013 13:47	L.t6	8/2/2013	13	47	1.51
1838	703.9	23.7	35.09	28.65333333	159	Other	8/2/2013 13:47	Q.t12	8/2/2013	13	47	1.51
1839	703.9	23.7	34.07	28.14	176	Other	8/2/2013 13:47	T.t14	8/2/2013	13	47	1.51
1840	703.9	23.7	34.51	28.15	170.3333333	Other	8/2/2013 13:47	O.t12	8/2/2013	13	47	1.51
1841	755.7	24.22	40.39666667	29.17	144.3333333	Other	8/2/2013 13:52	S.t14	8/2/2013	13	52	3.27
1842	755.7	24.22	39.7	29.31666667	144.6666667	Other	8/2/2013 13:52	R.t14	8/2/2013	13	52	3.27
1843	755.7	24.22	40.7	29.075	145.3333333	Other	8/2/2013 13:52	K.t6	8/2/2013	13	52	3.27
1844	755.7	24.22	41.57	30.405	134	Other	8/2/2013 13:52	P.t12	8/2/2013	13	52	3.27
1845	755.7	24.22	41.32	29.00333333	129	Other	8/2/2013 13:52	L.t6	8/2/2013	13	52	3.27
1846	755.7	24.22	41.65333333	30.18666667	131	Other	8/2/2013 13:52	Q.t12	8/2/2013	13	52	3.27
1847	755.7	24.22	41.19666667	29.62333333	143.3333333	Other	8/2/2013 13:52	T.t14	8/2/2013	13	52	3.27
1848	755.7	24.22	41.20666667	29.675	142.6666667	Other	8/2/2013 13:52	O.t12	8/2/2013	13	52	3.27
1849	472.6	24.41	37.48666667	28.59	96.66666667	Other	8/2/2013 13:57	S.t14	8/2/2013	13	57	3.52
1850	472.6	24.41	35.77666667	28.55666667	99	Other	8/2/2013 13:57	R.t14	8/2/2013	13	57	3.52
1851	472.6	24.41	35.64666667	28.505	97.66666667	Other	8/2/2013 13:57	K.t6	8/2/2013	13	57	3.52
1852	472.6	24.41	36.48333333	29.465	90.33333333	Other	8/2/2013 13:57	P.t12	8/2/2013	13	57	3.52
1853	472.6	24.41	38.13333333	28.32333333	93.66666667	Other	8/2/2013 13:57	L.t6	8/2/2013	13	57	3.52
1854	472.6	24.41	37.96	29.37	86	Other	8/2/2013 13:57	Q.t12	8/2/2013	13	57	3.52
1855	472.6	24.41	37.26	29.08333333	100	Other	8/2/2013 13:57	T.t14	8/2/2013	13	57	3.52
1856	472.6	24.41	36.59333333	28.84	95.66666667	Other	8/2/2013 13:57	O.t12	8/2/2013	13	57	3.52
1857	370.6	24.27	36.41	28.38	56.33333333	Other	8/2/2013 14:02	S.t14	8/2/2013	14	2	2.84
1858	370.6	24.27	34.93666667	28.43	59	Other	8/2/2013 14:02	R.t14	8/2/2013	14	2	2.84
1859	370.6	24.27	35.28	28.54	55	Other	8/2/2013 14:02	K.t6	8/2/2013	14	2	2.84
1860	370.6	24.27	36.56	29.955	50	Other	8/2/2013 14:02	P.t12	8/2/2013	14	2	2.84
1861	370.6	24.27	37.27333333	28.47666667	53.33333333	Other	8/2/2013 14:02	L.t6	8/2/2013	14	2	2.84
1862	370.6	24.27	37.07666667	29.15666667	47.33333333	Other	8/2/2013 14:02	Q.t12	8/2/2013	14	2	2.84
1863	370.6	24.27	36.11666667	28.96	60.66666667	Other	8/2/2013 14:02	T.t14	8/2/2013	14	2	2.84
1864	370.6	24.27	36.4	29.005	55.33333333	Other	8/2/2013 14:02	O.t12	8/2/2013	14	2	2.84
1865	224.6	23.6	30.65333333	26.94333333	38.33333333	Other	8/2/2013 14:07	S.t14	8/2/2013	14	7	2.31
1866	224.6	23.6	29.43	27.18666667	40	Other	8/2/2013 14:07	R.t14	8/2/2013	14	7	2.31
1867	224.6	23.6	29.94	27.305	36.66666667	Other	8/2/2013 14:07	K.t6	8/2/2013	14	7	2.31
1868	224.6	23.6	30.26666667	28.37	34	Other	8/2/2013 14:07	P.t12	8/2/2013	14	7	2.31
1869	224.6	23.6	31.67	27.16333333	35.66666667	Other	8/2/2013 14:07	L.t6	8/2/2013	14	7	2.31
1870	224.6	23.6	31.02333333	27.56333333	30.66666667	Other	8/2/2013 14:07	Q.t12	8/2/2013	14	7	2.31
1871	224.6	23.6	29.85666667	27.38	38.66666667	Other	8/2/2013 14:07	T.t14	8/2/2013	14	7	2.31
1872	224.6	23.6	30.14333333	27.525	37	Other	8/2/2013 14:07	O.t12	8/2/2013	14	7	2.31
1873	197.8	23.5	28.25	26.39	35	Other	8/2/2013 14:12	S.t14	8/2/2013	14	12	4.29
1874	197.8	23.5	27.43333333	26.62666667	36	Other	8/2/2013 14:12	R.t14	8/2/2013	14	12	4.29
1875	197.8	23.5	27.62666667	26.765	34	Other	8/2/2013 14:12	K.t6	8/2/2013	14	12	4.29
1876	197.8	23.5	28.01	27.62	31.66666667	Other	8/2/2013 14:12	P.t12	8/2/2013	14	12	4.29
1877	197.8	23.5	29.18	26.56333333	32.66666667	Other	8/2/2013 14:12	L.t6	8/2/2013	14	12	4.29
1878	197.8	23.5	28.83	27.06666667	28	Other	8/2/2013 14:12	Q.t12	8/2/2013	14	12	4.29
1879	197.8	23.5	27.54	26.57333333	35.66666667	Other	8/2/2013 14:12	T.t14	8/2/2013	14	12	4.29
1880	197.8	23.5	28.11	26.95	34	Other	8/2/2013 14:12	O.t12	8/2/2013	14	12	4.29
1881	163.5	23.6	27.09	25.96	42.33333333	Other	8/2/2013 14:17	S.t14	8/2/2013	14	17	2.63
1882	163.5	23.6	26.41333333	26.04666667	43.33333333	Other	8/2/2013 14:17	R.t14	8/2/2013	14	17	2.63
1883	163.5	23.6	26.77666667	26.13	41	Other	8/2/2013 14:17	K.t6	8/2/2013	14	17	2.63
1884	163.5	23.6	26.81666667	26.835	37	Other	8/2/2013 14:17	P.t12	8/2/2013	14	17	2.63
1885	163.5	23.6	27.80666667	26.08666667	38.66666667	Other	8/2/2013 14:17	L.t6	8/2/2013	14	17	2.63
1886	163.5	23.6	27.40333333	26.43	34.33333333	Other	8/2/2013 14:17	Q.t12	8/2/2013	14	17	2.63
1887	163.5	23.6	26.69666667	26.11333333	42.66666667	Other	8/2/2013 14:17	T.t14	8/2/2013	14	17	2.63
1888	163.5	23.6	26.81	26.295	41	Other	8/2/2013 14:17	O.t12	8/2/2013	14	17	2.63
1889	246.5	23.5	26.84	25.54333333	45	Other	8/2/2013 14:22	S.t14	8/2/2013	14	22	4.08
1890	246.5	23.5	26.56333333	25.79	46.33333333	Other	8/2/2013 14:22	R.t14	8/2/2013	14	22	4.08
1891	246.5	23.5	27.09	25.985	44	Other	8/2/2013 14:22	K.t6	8/2/2013	14	22	4.08
1892	246.5	23.5	27.22	26.695	40.33333333	Other	8/2/2013 14:22	P.t12	8/2/2013	14	22	4.08
1893	246.5	23.5	27.66	25.80333333	42	Other	8/2/2013 14:22	L.t6	8/2/2013	14	22	4.08
1894	246.5	23.5	27.48666667	26.15333333	37	Other	8/2/2013 14:22	Q.t12	8/2/2013	14	22	4.08
1895	246.5	23.5	26.68	25.73666667	45.66666667	Other	8/2/2013 14:22	T.t14	8/2/2013	14	22	4.08
1896	246.5	23.5	27.12666667	26.065	43.33333333	Other	8/2/2013 14:22	O.t12	8/2/2013	14	22	4.08
1897	218.4	23.5	27.13	25.48333333	35.33333333	Other	8/2/2013 14:27	S.t14	8/2/2013	14	27	3.22
1898	218.4	23.5	27.01666667	25.64	36	Other	8/2/2013 14:27	R.t14	8/2/2013	14	27	3.22
1899	218.4	23.5	27.17333333	25.71	33.66666667	Other	8/2/2013 14:27	K.t6	8/2/2013	14	27	3.22
1900	218.4	23.5	27.46333333	26.41	31	Other	8/2/2013 14:27	P.t12	8/2/2013	14	27	3.22
1901	218.4	23.5	27.75	25.51	32.33333333	Other	8/2/2013 14:27	L.t6	8/2/2013	14	27	3.22
1902	218.4	23.5	27.61	25.85	28	Other	8/2/2013 14:27	Q.t12	8/2/2013	14	27	3.22
1903	218.4	23.5	27.19666667	25.61333333	35.66666667	Other	8/2/2013 14:27	T.t14	8/2/2013	14	27	3.22
1904	218.4	23.5	27.34333333	25.82	34.33333333	Other	8/2/2013 14:27	O.t12	8/2/2013	14	27	3.22
1905	144	23.46	26.39333333	25.24	30	Other	8/2/2013 14:32	S.t14	8/2/2013	14	32	3.38
1906	144	23.46	26.18	25.34666667	31.33333333	Other	8/2/2013 14:32	R.t14	8/2/2013	14	32	3.38
1907	144	23.46	26.07666667	25.39	29	Other	8/2/2013 14:32	K.t6	8/2/2013	14	32	3.38
1908	144	23.46	26.55666667	26.015	26.66666667	Other	8/2/2013 14:32	P.t12	8/2/2013	14	32	3.38
1909	144	23.46	26.90666667	25.21333333	28.66666667	Other	8/2/2013 14:32	L.t6	8/2/2013	14	32	3.38
1910	144	23.46	26.79	25.54666667	23.33333333	Other	8/2/2013 14:32	Q.t12	8/2/2013	14	32	3.38
1911	144	23.46	26.30666667	25.29666667	30	Other	8/2/2013 14:32	T.t14	8/2/2013	14	32	3.38
1912	144	23.46	26.46666667	25.53	29	Other	8/2/2013 14:32	O.t12	8/2/2013	14	32	3.38
1913	155.4	23.3	25.84	24.83333333	23	Other	8/2/2013 14:37	S.t14	8/2/2013	14	37	2.92
1914	155.4	23.3	25.62	24.95666667	24	Other	8/2/2013 14:37	R.t14	8/2/2013	14	37	2.92
1915	155.4	23.3	25.73333333	25.085	21.33333333	Other	8/2/2013 14:37	K.t6	8/2/2013	14	37	2.92
1916	155.4	23.3	26.15	25.675	20	Other	8/2/2013 14:37	P.t12	8/2/2013	14	37	2.92
1917	155.4	23.3	26.33	24.96666667	21.33333333	Other	8/2/2013 14:37	L.t6	8/2/2013	14	37	2.92
1918	155.4	23.3	26.27333333	25.18333333	17.33333333	Other	8/2/2013 14:37	Q.t12	8/2/2013	14	37	2.92
1919	155.4	23.3	25.87333333	24.94666667	22.66666667	Other	8/2/2013 14:37	T.t14	8/2/2013	14	37	2.92
1920	155.4	23.3	26.03	25.185	22	Other	8/2/2013 14:37	O.t12	8/2/2013	14	37	2.92
1921	104.8	23.2	25.09	24.50666667	17	Other	8/2/2013 14:42	S.t14	8/2/2013	14	42	1.73
1922	104.8	23.2	24.91	24.64666667	17.33333333	Other	8/2/2013 14:42	R.t14	8/2/2013	14	42	1.73
1923	104.8	23.2	24.91666667	24.665	16	Other	8/2/2013 14:42	K.t6	8/2/2013	14	42	1.73
1924	104.8	23.2	25.19333333	25.215	15	Other	8/2/2013 14:42	P.t12	8/2/2013	14	42	1.73
1925	104.8	23.2	25.43666667	24.54333333	16	Other	8/2/2013 14:42	L.t6	8/2/2013	14	42	1.73
1926	104.8	23.2	25.42333333	24.80666667	12.33333333	Other	8/2/2013 14:42	Q.t12	8/2/2013	14	42	1.73
1927	104.8	23.2	25.01666667	24.6	17	Other	8/2/2013 14:42	T.t14	8/2/2013	14	42	1.73
1928	104.8	23.2	25.05666667	24.795	16	Other	8/2/2013 14:42	O.t12	8/2/2013	14	42	1.73
1929	83.7	23.2	24.8	24.41	15.33333333	Other	8/2/2013 14:47	S.t14	8/2/2013	14	47	2.88
1930	83.7	23.2	24.70666667	24.53333333	16	Other	8/2/2013 14:47	R.t14	8/2/2013	14	47	2.88
1931	83.7	23.2	24.57	24.59	14.33333333	Other	8/2/2013 14:47	K.t6	8/2/2013	14	47	2.88
1932	83.7	23.2	24.87666667	25.01	13.33333333	Other	8/2/2013 14:47	P.t12	8/2/2013	14	47	2.88
1933	83.7	23.2	25.07333333	24.42	14	Other	8/2/2013 14:47	L.t6	8/2/2013	14	47	2.88
1934	83.7	23.2	25.1	24.65666667	10.33333333	Other	8/2/2013 14:47	Q.t12	8/2/2013	14	47	2.88
1935	83.7	23.2	24.70666667	24.44333333	15	Other	8/2/2013 14:47	T.t14	8/2/2013	14	47	2.88
1936	83.7	23.2	24.84666667	24.66	14.33333333	Other	8/2/2013 14:47	O.t12	8/2/2013	14	47	2.88
1937	94	23.1	24.36666667	24.12333333	18	Other	8/2/2013 14:52	S.t14	8/2/2013	14	52	2.65
1938	94	23.1	24.29666667	24.24333333	18.33333333	Other	8/2/2013 14:52	R.t14	8/2/2013	14	52	2.65
1939	94	23.1	24.37666667	24.34	17	Other	8/2/2013 14:52	K.t6	8/2/2013	14	52	2.65
1940	94	23.1	24.56666667	24.795	15.66666667	Other	8/2/2013 14:52	P.t12	8/2/2013	14	52	2.65
1941	94	23.1	24.67666667	24.16333333	16.66666667	Other	8/2/2013 14:52	L.t6	8/2/2013	14	52	2.65
1942	94	23.1	24.70666667	24.41666667	13.33333333	Other	8/2/2013 14:52	Q.t12	8/2/2013	14	52	2.65
1943	94	23.1	24.31666667	24.19333333	18	Other	8/2/2013 14:52	T.t14	8/2/2013	14	52	2.65
1944	94	23.1	24.5	24.425	17	Other	8/2/2013 14:52	O.t12	8/2/2013	14	52	2.65
1945	116	23.1	24.43666667	24.07	19	Other	8/2/2013 14:57	S.t14	8/2/2013	14	57	3.81
1946	116	23.1	24.37333333	24.17666667	19.33333333	Other	8/2/2013 14:57	R.t14	8/2/2013	14	57	3.81
1947	116	23.1	24.20333333	24.19	18	Other	8/2/2013 14:57	K.t6	8/2/2013	14	57	3.81
1948	116	23.1	24.63333333	24.62	16.66666667	Other	8/2/2013 14:57	P.t12	8/2/2013	14	57	3.81
1949	116	23.1	24.71	24.08666667	17.66666667	Other	8/2/2013 14:57	L.t6	8/2/2013	14	57	3.81
1950	116	23.1	24.76666667	24.33	13.33333333	Other	8/2/2013 14:57	Q.t12	8/2/2013	14	57	3.81
1951	116	23.1	24.44	24.13333333	19	Other	8/2/2013 14:57	T.t14	8/2/2013	14	57	3.81
1952	116	23.1	24.6	24.33	18	Other	8/2/2013 14:57	O.t12	8/2/2013	14	57	3.81
1953	109.3	23.09	24.49666667	23.98666667	19	Other	8/2/2013 15:02	S.t14	8/2/2013	15	2	2.368
1954	109.3	23.09	24.46666667	24.14	20	Other	8/2/2013 15:02	R.t14	8/2/2013	15	2	2.368
1955	109.3	23.09	24.30333333	24.175	18.33333333	Other	8/2/2013 15:02	K.t6	8/2/2013	15	2	2.368
1956	109.3	23.09	24.67	24.51	16.66666667	Other	8/2/2013 15:02	P.t12	8/2/2013	15	2	2.368
1957	109.3	23.09	24.64333333	23.98333333	18.33333333	Other	8/2/2013 15:02	L.t6	8/2/2013	15	2	2.368
1958	109.3	23.09	24.72	24.2	14.33333333	Other	8/2/2013 15:02	Q.t12	8/2/2013	15	2	2.368
1959	109.3	23.09	24.50333333	24.06333333	19.33333333	Other	8/2/2013 15:02	T.t14	8/2/2013	15	2	2.368
1960	109.3	23.09	24.54333333	24.15	18	Other	8/2/2013 15:02	O.t12	8/2/2013	15	2	2.368
1961	110.8	22.9	24.47333333	23.92666667	29.66666667	Other	8/2/2013 15:07	S.t14	8/2/2013	15	7	1.467
1962	110.8	22.9	24.41	24.07666667	30.66666667	Other	8/2/2013 15:07	R.t14	8/2/2013	15	7	1.467
1963	110.8	22.9	24.25	24.085	28.33333333	Other	8/2/2013 15:07	K.t6	8/2/2013	15	7	1.467
1964	110.8	22.9	24.65333333	24.475	25.66666667	Other	8/2/2013 15:07	P.t12	8/2/2013	15	7	1.467
1965	110.8	22.9	24.61333333	23.93666667	28	Other	8/2/2013 15:07	L.t6	8/2/2013	15	7	1.467
1966	110.8	22.9	24.74	24.13666667	23.33333333	Other	8/2/2013 15:07	Q.t12	8/2/2013	15	7	1.467
1967	110.8	22.9	24.40666667	23.95666667	29.66666667	Other	8/2/2013 15:07	T.t14	8/2/2013	15	7	1.467
1968	110.8	22.9	24.54666667	24.15	28.66666667	Other	8/2/2013 15:07	O.t12	8/2/2013	15	7	1.467
1969	186.5	22.9	24.96	24.05	43.66666667	Other	8/2/2013 15:12	S.t14	8/2/2013	15	12	3.333
1970	186.5	22.9	24.94	24.25333333	44.66666667	Other	8/2/2013 15:12	R.t14	8/2/2013	15	12	3.333
1971	186.5	22.9	24.69	24.24	42.33333333	Other	8/2/2013 15:12	K.t6	8/2/2013	15	12	3.333
1972	186.5	22.9	25.22666667	24.61	38.66666667	Other	8/2/2013 15:12	P.t12	8/2/2013	15	12	3.333
1973	186.5	22.9	25.20666667	24.07666667	42	Other	8/2/2013 15:12	L.t6	8/2/2013	15	12	3.333
1974	186.5	22.9	25.24666667	24.25	35.66666667	Other	8/2/2013 15:12	Q.t12	8/2/2013	15	12	3.333
1975	186.5	22.9	24.96666667	24.07	44	Other	8/2/2013 15:12	T.t14	8/2/2013	15	12	3.333
1976	186.5	22.9	25.10333333	24.215	42	Other	8/2/2013 15:12	O.t12	8/2/2013	15	12	3.333
1977	272.4	23	26.25	24.38666667	44	Other	8/2/2013 15:17	S.t14	8/2/2013	15	17	2.417
1978	272.4	23	26.23333333	24.58	45.33333333	Other	8/2/2013 15:17	R.t14	8/2/2013	15	17	2.417
1979	272.4	23	25.62666667	24.545	42.33333333	Other	8/2/2013 15:17	K.t6	8/2/2013	15	17	2.417
1980	272.4	23	26.67333333	24.99	38.33333333	Other	8/2/2013 15:17	P.t12	8/2/2013	15	17	2.417
1981	272.4	23	26.36333333	24.33	42.66666667	Other	8/2/2013 15:17	L.t6	8/2/2013	15	17	2.417
1982	272.4	23	26.50666667	24.55333333	35.66666667	Other	8/2/2013 15:17	Q.t12	8/2/2013	15	17	2.417
1983	272.4	23	26.37333333	24.43666667	44.66666667	Other	8/2/2013 15:17	T.t14	8/2/2013	15	17	2.417
1984	272.4	23	26.40666667	24.505	42	Other	8/2/2013 15:17	O.t12	8/2/2013	15	17	2.417
1985	248.2	23	26.71333333	24.49333333	34	Other	8/2/2013 15:22	S.t14	8/2/2013	15	22	3.5
1986	248.2	23	26.62	24.70666667	34.33333333	Other	8/2/2013 15:22	R.t14	8/2/2013	15	22	3.5
1987	248.2	23	26.59333333	24.87	32.33333333	Other	8/2/2013 15:22	K.t6	8/2/2013	15	22	3.5
1988	248.2	23	27.43	25.3	30	Other	8/2/2013 15:22	P.t12	8/2/2013	15	22	3.5
1989	248.2	23	26.91666667	24.49666667	32.66666667	Other	8/2/2013 15:22	L.t6	8/2/2013	15	22	3.5
1990	248.2	23	27.18666667	24.76666667	26.66666667	Other	8/2/2013 15:22	Q.t12	8/2/2013	15	22	3.5
1991	248.2	23	26.72666667	24.59	34	Other	8/2/2013 15:22	T.t14	8/2/2013	15	22	3.5
1992	248.2	23	27.06666667	24.74	32	Other	8/2/2013 15:22	O.t12	8/2/2013	15	22	3.5
1993	156.2	22.99	25.95	24.37666667	27.33333333	Other	8/2/2013 15:27	S.t14	8/2/2013	15	27	3.242
1994	156.2	22.99	25.76333333	24.51333333	28	Other	8/2/2013 15:27	R.t14	8/2/2013	15	27	3.242
1995	156.2	22.99	25.22333333	24.595	25.66666667	Other	8/2/2013 15:27	K.t6	8/2/2013	15	27	3.242
1996	156.2	22.99	26.13666667	25.015	23.33333333	Other	8/2/2013 15:27	P.t12	8/2/2013	15	27	3.242
1997	156.2	22.99	26.08	24.34666667	26.66666667	Other	8/2/2013 15:27	L.t6	8/2/2013	15	27	3.242
1998	156.2	22.99	26.26333333	24.54666667	20.66666667	Other	8/2/2013 15:27	Q.t12	8/2/2013	15	27	3.242
1999	156.2	22.99	25.99333333	24.51666667	27.33333333	Other	8/2/2013 15:27	T.t14	8/2/2013	15	27	3.242
[truncated: 45,419 more rows]
